# Supplementary material for: Tris­[3,3′-(p-phenyl­enedimethyl­ene)diimidazol-1-ium] bis(phosphatododeca­molybdate)
Source: Acta Crystallogr Sect E Struct Rep Online. 2008 May 21;64(Pt 6):m831. doi: 10.1107/S1600536808014463 (PMC2961430; doi:10.1107/S1600536808014463)
Supplement: Supplementary file 1 [file e-64-0m831-sup1.cif]

##############################################################################
###                                                                        ###
###        Electronic paper (Acta Crystallographica Section E)             ###
###                                                                        ###
##############################################################################
#                                                                            #
# This CIF contains the data in a paper accepted for publication in Acta     #
# Crystallographica Section E. It conforms to the requirements of Notes      #
# for Authors for Section E, and has been peer reviewed under the auspices   #
# of the IUCr Commission on Journals.                                        #
#                                                                            #
# Full details of the Crystallographic Information File format               #
# are given in the paper "The Crystallographic Information File (CIF):       #
# a New Standard Archive File for Crystallography" by S. R. Hall, F. H.      #
# Allen and I. D. Brown [Acta Cryst. (1991), A47, 655-685].                  #
#                                                                            #
# The current version of the core CIF dictionary is obtainable from          #
# ftp://ftp.iucr.org/pub/cif_core.dic. The current version number is 2.4.    #
#                                                                            #
# Software is freely available for graphical display of the structure(s) in  #
# this CIF.  For information consult the CIF home page http://www.iucr.org/  #
# cif/home.html                                                              #
#                                                                            #
# This file may be used for bona fide research purposes within the           #
# scientific community so long as proper attribution is given to the journal # 
# article from which it was obtained.                                        #
#                                                                            #
##############################################################################
                                             
data_global
_audit_creation_method     'SHELXL97'
_journal_date_recd_electronic     2008-04-13
_journal_date_accepted     2008-05-14
_journal_name_full     'Acta Crystallographica, Section E'
_journal_year     2008
_journal_volume     64
_journal_issue      6
_journal_page_first     m831
_journal_page_last     m831
_journal_paper_category     QM
_journal_coeditor_code     CS2077
_publ_contact_author_name     'Ji-Hong Yuan'
_publ_contact_author_address
;
School of Chemistry and Materials Science
Heilongjiang University
Harbin 150080
People's Republic of China
;
_publ_contact_author_email     jhyuan2007@tom.com
_publ_contact_author_fax     ?
_publ_contact_author_phone     ?
_publ_section_title
;
Tris[3,3'-(p-phenylenedimethylene)diimidazol-1-ium]
bis(phosphatododecamolybdate)
;
loop_
    _publ_author_name
    _publ_author_footnote
    _publ_author_address
    'Ji-Hong Yuan' .
;
School of Chemistry and Materials Science
Heilongjiang University
Harbin 150080
People's Republic of China
;
    'Cheng Wang' .
;
School of Chemistry and Materials Science
Heilongjiang University
Harbin 150080
People's Republic of China
;
    'Ming-Juan Yu' .
;
Mudanjiang Lingtai Pharmaceutical Co. Ltd
Mudanjiang 157000
People's Republic of China
;
    'Jing Li' .
;
Mudanjiang Lingtai Pharmaceutical Co. Ltd
Mudanjiang 157000
People's Republic of China
;
data_I
_audit_creation_method     SHELXL-97
_chemical_name_systematic
;
bis(phosphatododecamolybdate)
;
_chemical_name_common     ?
_chemical_formula_moiety     '3(C14 H16 N4 2+), 2(Mo12 O40 P 3-)'
_chemical_formula_sum     'C42 H48 Mo24 N12 O80 P2'
_chemical_formula_iupac     '(C14 H16 N4)3 [P Mo12 O40]2'
_chemical_formula_weight     4365.42
_chemical_melting_point     ?
_symmetry_cell_setting     triclinic
_symmetry_space_group_name_H-M     'P -1'
_symmetry_space_group_name_Hall     '-P 1'
loop_
    _symmetry_equiv_pos_as_xyz
    'x, y, z'
    '-x, -y, -z'
_cell_length_a     11.8790(4)
_cell_length_b     12.5030(4)
_cell_length_c     18.4180(6)
_cell_angle_alpha     73.3820(10)
_cell_angle_beta     87.2970(10)
_cell_angle_gamma     67.5570(10)
_cell_volume     2416.76(14)
_cell_formula_units_Z     1
_cell_measurement_reflns_used     8978
_cell_measurement_theta_min     1.84
_cell_measurement_theta_max     28.33
_cell_measurement_temperature     293(2)
_exptl_crystal_description     block
_exptl_crystal_colour     colourless
_exptl_crystal_size_max     0.38
_exptl_crystal_size_mid     0.33
_exptl_crystal_size_min     0.28
_exptl_crystal_density_diffrn     2.999
_exptl_crystal_density_meas     ?
_exptl_crystal_density_method     'not measured'
_exptl_crystal_F_000     2062
_exptl_absorpt_coefficient_mu     3.152
_exptl_absorpt_correction_type     'multi-scan'
_exptl_absorpt_process_details     '(SADABS; Sheldrick, 1996)'
_exptl_absorpt_correction_T_min     0.438
_exptl_absorpt_correction_T_max     0.536
_exptl_special_details
;
;
_diffrn_ambient_temperature     293(2)
_diffrn_radiation_type     MoK\a
_diffrn_radiation_wavelength     0.71069
_diffrn_radiation_source     'fine-focus sealed tube'
_diffrn_radiation_monochromator     graphite
_diffrn_measurement_device_type     'Bruker APEX CCD area-detector'
_diffrn_measurement_method     \w
_diffrn_detector_area_resol_mean     ?
_diffrn_reflns_number     15040
_diffrn_reflns_av_R_equivalents     0.0148
_diffrn_reflns_av_sigmaI/netI     0.0346
_diffrn_reflns_theta_min     1.84
_diffrn_reflns_theta_max     28.33
_diffrn_reflns_theta_full     25.00
_diffrn_measured_fraction_theta_max     0.918
_diffrn_measured_fraction_theta_full     0.987
_diffrn_reflns_limit_h_min     -15
_diffrn_reflns_limit_h_max     15
_diffrn_reflns_limit_k_min     -16
_diffrn_reflns_limit_k_max     16
_diffrn_reflns_limit_l_min     -20
_diffrn_reflns_limit_l_max     24
_diffrn_standards_number     0
_diffrn_standards_interval_count     ?
_diffrn_standards_interval_time     ?
_diffrn_standards_decay_%     ?
_refine_special_details
;
;
_reflns_number_total     11046
_reflns_number_gt     9555
_reflns_threshold_expression     I>2\s(I)
_refine_ls_structure_factor_coef     Fsqd
_refine_ls_matrix_type     full
_refine_ls_R_factor_all     0.0336
_refine_ls_R_factor_gt     0.0270
_refine_ls_wR_factor_gt     0.0582
_refine_ls_wR_factor_ref     0.0612
_refine_ls_goodness_of_fit_ref     1.017
_refine_ls_restrained_S_all     1.017
_refine_ls_number_reflns     11046
_refine_ls_number_parameters     733
_refine_ls_number_restraints     3
_refine_ls_hydrogen_treatment     mixed
_refine_ls_weighting_scheme     calc
_refine_ls_weighting_details
         'calc w=1/[\s^2^(Fo^2^)+(0.0242P)^2^+0.7857P] where P=(Fo^2^+2Fc^2^)/3'
_atom_sites_solution_hydrogens     geom
_atom_sites_solution_primary     direct
_atom_sites_solution_secondary     difmap
_refine_ls_shift/su_max     0.002
_refine_ls_shift/su_mean     0.000
_refine_diff_density_max     0.496
_refine_diff_density_min     -0.812
_refine_ls_extinction_method     none
_refine_ls_extinction_coef     ?
loop_
    _atom_type_symbol
    _atom_type_description
    _atom_type_scat_dispersion_real
    _atom_type_scat_dispersion_imag
    _atom_type_scat_source
    'C' 'C' 0.0033 0.0016
                         'International Tables Vol C Tables 4.2.6.8 and 6.1.1.4'
    'H' 'H' 0.0000 0.0000
                         'International Tables Vol C Tables 4.2.6.8 and 6.1.1.4'
    'N' 'N' 0.0061 0.0033
                         'International Tables Vol C Tables 4.2.6.8 and 6.1.1.4'
    'O' 'O' 0.0106 0.0060
                         'International Tables Vol C Tables 4.2.6.8 and 6.1.1.4'
    'Mo' 'Mo' -1.6832 0.6857
                         'International Tables Vol C Tables 4.2.6.8 and 6.1.1.4'
    'P' 'P' 0.1023 0.0942
                         'International Tables Vol C Tables 4.2.6.8 and 6.1.1.4'
_computing_data_collection     'SMART (Bruker, 1997)'
_computing_cell_refinement     'SAINT (Bruker, 1999)'
_computing_data_reduction     'SAINT (Bruker, 1999)'
_computing_structure_solution     'SHELXS97 (Sheldrick, 2008)'
_computing_structure_refinement     'SHELXL97 (Sheldrick, 2008)'
_computing_molecular_graphics     'SHELXTL-Plus (Sheldrick, 2008)'
_computing_publication_material     'SHELXL97 (Sheldrick, 2008)'
loop_
    _atom_site_type_symbol
    _atom_site_label
    _atom_site_fract_x
    _atom_site_fract_y
    _atom_site_fract_z
    _atom_site_U_iso_or_equiv
    _atom_site_adp_type
    _atom_site_calc_flag
    _atom_site_refinement_flags
    _atom_site_occupancy
    _atom_site_disorder_assembly
    _atom_site_disorder_group
    Mo Mo1 0.55850(3) 0.92879(3) 0.219429(18) 0.02334(7) Uani d . 1 . .
    Mo Mo2 0.28164(3) 0.90400(3) 0.054428(17) 0.02408(7) Uani d . 1 . .
    Mo Mo3 0.33426(3) 0.77511(3) 0.456072(17) 0.02530(7) Uani d . 1 . .
    Mo Mo4 0.05344(3) 1.01598(3) 0.345503(18) 0.02370(7) Uani d . 1 . .
    Mo Mo5 0.27833(3) 1.14024(3) 0.140459(18) 0.02414(7) Uani d . 1 . .
    Mo Mo6 0.26616(3) 0.64273(3) 0.168287(17) 0.02263(7) Uani d . 1 . .
    Mo Mo7 0.57826(3) 0.64152(3) 0.362434(18) 0.02531(7) Uani d . 1 . .
    Mo Mo8 0.34527(3) 1.06388(3) 0.331173(18) 0.02452(7) Uani d . 1 . .
    Mo Mo9 0.03082(3) 0.78651(3) 0.288740(18) 0.02375(7) Uani d . 1 . .
    Mo Mo10 0.33362(3) 0.55981(3) 0.376657(18) 0.02545(7) Uani d . 1 . .
    Mo Mo11 0.01470(3) 1.04786(3) 0.156585(18) 0.02370(7) Uani d . 1 . .
    Mo Mo12 0.53742(3) 0.67963(3) 0.156432(18) 0.02530(7) Uani d . 1 . .
    P P1 0.30040(8) 0.84961(8) 0.25466(5) 0.01735(17) Uani d . 1 . .
    C C1 0.5295(5) 0.2867(4) 0.2915(3) 0.0509(13) Uani d . 1 . .
    H H1 0.4811 0.3093 0.3300 0.061 Uiso calc R 1 . .
    C C2 0.4898(5) 0.3024(4) 0.2216(3) 0.0497(12) Uani d . 1 . .
    H H2 0.4089 0.3376 0.2022 0.060 Uiso calc R 1 . .
    C C3 0.6862(5) 0.2133(7) 0.2305(3) 0.078(2) Uani d . 1 . .
    H H3 0.7662 0.1746 0.2195 0.094 Uiso calc R 1 . .
    C C4 0.5900(4) 0.2566(4) 0.1031(2) 0.0387(10) Uani d . 1 . .
    H H4A 0.5397 0.2147 0.0955 0.046 Uiso calc R 1 . .
    H H4B 0.6727 0.2129 0.0919 0.046 Uiso calc R 1 . .
    C C5 0.5427(4) 0.3824(4) 0.0498(2) 0.0316(9) Uani d . 1 . .
    C C6 0.4215(4) 0.4404(4) 0.0210(2) 0.0349(10) Uani d . 1 . .
    H H6 0.3684 0.4005 0.0349 0.042 Uiso calc R 1 . .
    C C7 0.6208(4) 0.4439(4) 0.0279(2) 0.0365(10) Uani d . 1 . .
    H H7 0.7022 0.4064 0.0464 0.044 Uiso calc R 1 . .
    C C8 0.9893(4) 0.6529(5) 0.0612(2) 0.0485(12) Uani d . 1 . .
    H H8 1.0407 0.6168 0.0279 0.058 Uiso calc R 1 . .
    C C9 0.9443(4) 0.7707(5) 0.0559(3) 0.0482(12) Uani d . 1 . .
    H H9 0.9589 0.8315 0.0190 0.058 Uiso calc R 1 . .
    C C10 0.8757(4) 0.6773(4) 0.1557(2) 0.0352(9) Uani d . 1 . .
    H H10 0.8347 0.6624 0.1993 0.042 Uiso calc R 1 . .
    C C11 0.9723(5) 0.4647(4) 0.1518(3) 0.0471(12) Uani d . 1 . .
    H H11A 1.0486 0.4205 0.1333 0.056 Uiso calc R 1 . .
    H H11B 0.9081 0.4490 0.1317 0.056 Uiso calc R 1 . .
    C C12 0.9807(4) 0.4195(4) 0.2375(2) 0.0385(10) Uani d . 1 . .
    C C13 1.0799(4) 0.4118(4) 0.2784(3) 0.0461(12) Uani d . 1 . .
    H H13 1.1412 0.4328 0.2528 0.055 Uiso calc R 1 . .
    C C14 1.0883(4) 0.3730(4) 0.3571(3) 0.0453(11) Uani d . 1 . .
    H H14 1.1549 0.3688 0.3840 0.054 Uiso calc R 1 . .
    C C15 0.9978(4) 0.3402(4) 0.3961(2) 0.0362(10) Uani d . 1 . .
    C C16 0.8990(4) 0.3487(4) 0.3550(3) 0.0398(10) Uani d . 1 . .
    H H16 0.8382 0.3266 0.3804 0.048 Uiso calc R 1 . .
    C C17 0.8892(4) 0.3895(4) 0.2765(3) 0.0426(11) Uani d . 1 . .
    H H17 0.8209 0.3968 0.2497 0.051 Uiso calc R 1 . .
    C C18 1.0069(4) 0.2968(5) 0.4821(3) 0.0526(13) Uani d . 1 . .
    H H18A 0.9792 0.3664 0.5014 0.063 Uiso calc R 1 . .
    H H18B 0.9527 0.2541 0.4985 0.063 Uiso calc R 1 . .
    C C19 1.2082(5) 0.2470(5) 0.5445(3) 0.0570(14) Uani d . 1 . .
    H H19 1.1934 0.3237 0.5485 0.068 Uiso calc R 1 . .
    N N6 1.3098(5) 0.1521(4) 0.5676(3) 0.0631(13) Uani d D 1 . .
    C C21 1.1862(4) 0.0979(4) 0.5186(2) 0.0394(10) Uani d . 1 . .
    H H21 1.1518 0.0533 0.5014 0.047 Uiso calc R 1 . .
    N N1 0.5896(3) 0.2575(3) 0.18363(18) 0.0321(7) Uani d . 1 . .
    N N2 0.6503(6) 0.2330(6) 0.2968(3) 0.0840(18) Uani d D 1 . .
    N N3 0.9466(3) 0.5945(3) 0.12416(18) 0.0337(8) Uani d . 1 . .
    N N4 0.8727(3) 0.7839(3) 0.1156(2) 0.0388(8) Uani d D 1 . .
    N N5 1.1305(3) 0.2169(3) 0.51488(19) 0.0386(9) Uani d . 1 . .
    C C20 1.2987(5) 0.0561(5) 0.5513(3) 0.0495(12) Uani d . 1 . .
    H H20 1.3575 -0.0220 0.5609 0.059 Uiso calc R 1 . .
    O O1 0.3314(2) 0.7949(2) 0.18802(12) 0.0189(5) Uani d . 1 . .
    O O2 0.3592(2) 0.7514(2) 0.32885(12) 0.0203(5) Uani d . 1 . .
    O O3 0.1614(2) 0.9027(2) 0.25885(12) 0.0197(5) Uani d . 1 . .
    O O4 0.4422(2) 0.8004(2) 0.06094(13) 0.0264(6) Uani d . 1 . .
    O O5 0.5770(2) 0.6207(2) 0.25975(14) 0.0277(6) Uani d . 1 . .
    O O6 0.5098(2) 0.6921(2) 0.44546(14) 0.0265(6) Uani d . 1 . .
    O O7 0.1767(2) 0.8747(2) 0.42020(14) 0.0277(6) Uani d . 1 . .
    O O8 -0.0296(2) 1.1002(2) 0.25152(14) 0.0270(6) Uani d . 1 . .
    O O9 0.1146(2) 0.9723(2) 0.09313(13) 0.0252(5) Uani d . 1 . .
    O O11 0.6693(2) 0.6088(3) 0.12114(16) 0.0361(7) Uani d . 1 . .
    O O12 0.7227(2) 0.5560(3) 0.39713(16) 0.0364(7) Uani d . 1 . .
    O O13 0.3356(3) 0.7764(3) 0.54720(14) 0.0373(7) Uani d . 1 . .
    O O14 -0.0404(2) 1.0819(3) 0.40520(15) 0.0346(6) Uani d . 1 . .
    O O15 -0.1021(2) 1.1598(2) 0.09789(15) 0.0335(6) Uani d . 1 . .
    O O16 0.2452(3) 0.9609(2) -0.03939(14) 0.0313(6) Uani d . 1 . .
    O O17 0.4447(2) 0.5931(2) 0.15240(14) 0.0264(6) Uani d . 1 . .
    O O18 0.5005(2) 0.5230(2) 0.38786(14) 0.0282(6) Uani d . 1 . .
    O O19 0.2385(2) 0.7586(2) 0.07608(13) 0.0257(5) Uani d . 1 . .
    O O20 0.3171(2) 0.6328(2) 0.46223(13) 0.0285(6) Uani d . 1 . .
    O O21 -0.0157(2) 0.8920(2) 0.34676(14) 0.0278(6) Uani d . 1 . .
    O O22 -0.0472(2) 0.9307(2) 0.19858(14) 0.0255(5) Uani d . 1 . .
    O O23 -0.0769(2) 0.7275(3) 0.30239(15) 0.0326(6) Uani d . 1 . .
    O O24 0.2418(2) 0.5302(2) 0.14755(15) 0.0308(6) Uani d . 1 . .
    O O25 0.3216(3) 0.4280(2) 0.42194(15) 0.0377(7) Uani d . 1 . .
    O O26 0.3314(2) 0.5624(2) 0.27667(13) 0.0256(5) Uani d . 1 . .
    O O27 0.1591(2) 0.6693(2) 0.35464(13) 0.0255(5) Uani d . 1 . .
    O O28 0.1234(2) 0.7184(2) 0.20868(13) 0.0244(5) Uani d . 1 . .
    O O29 0.3736(2) 0.9209(2) 0.40597(14) 0.0280(6) Uani d . 1 . .
    O O30 0.1705(2) 1.0805(2) 0.33280(14) 0.0267(6) Uani d . 1 . .
    O O31 0.1272(2) 1.1338(2) 0.15192(14) 0.0261(6) Uani d . 1 . .
    O O32 0.3056(2) 1.0260(2) 0.07885(14) 0.0256(5) Uani d . 1 . .
    O O33 0.5895(2) 0.7884(2) 0.31143(14) 0.0264(6) Uani d . 1 . .
    O O34 0.5628(2) 0.8247(2) 0.16640(14) 0.0275(6) Uani d . 1 . .
    O O35 0.4597(2) 1.0703(2) 0.14911(14) 0.0271(6) Uani d . 1 . .
    O O36 0.5011(2) 1.0190(2) 0.29745(14) 0.0263(6) Uani d . 1 . .
    O O37 0.2874(2) 1.1800(2) 0.22887(14) 0.0273(6) Uani d . 1 . .
    O O38 0.3474(3) 1.1573(3) 0.38012(16) 0.0358(7) Uani d . 1 . .
    O O39 0.6973(2) 0.9356(3) 0.20866(16) 0.0334(6) Uani d . 1 . .
    O O40 0.3489(2) 0.9501(2) 0.24250(13) 0.0195(5) Uani d . 1 . .
    O O10 0.2503(3) 1.2721(2) 0.07273(15) 0.0353(7) Uani d . 1 . .
    H H2N 0.704(4) 0.196(5) 0.339(2) 0.09(2) Uiso d D 1 . .
    H H4N 0.840(5) 0.846(4) 0.137(3) 0.09(2) Uiso d D 1 . .
    H H6N 1.375(4) 0.149(6) 0.594(3) 0.10(2) Uiso d D 1 . .
loop_
    _atom_site_aniso_label
    _atom_site_aniso_U_11
    _atom_site_aniso_U_22
    _atom_site_aniso_U_33
    _atom_site_aniso_U_12
    _atom_site_aniso_U_13
    _atom_site_aniso_U_23
    Mo1 0.01926(15) 0.02588(17) 0.02630(16) -0.01005(13) 0.00215(12)
                                                                    -0.00786(13)
    Mo2 0.02866(17) 0.02507(17) 0.01637(15) -0.00884(14) 0.00056(12)
                                                                    -0.00474(12)
    Mo3 0.03200(18) 0.02579(17) 0.01623(15) -0.00924(14) -0.00176(12)
                                                                    -0.00535(12)
    Mo4 0.02217(16) 0.02527(17) 0.02347(16) -0.00727(13) 0.00411(12)
                                                                    -0.00976(13)
    Mo5 0.02508(17) 0.02020(16) 0.02509(16) -0.00957(13) -0.00039(13)
                                                                    -0.00201(13)
    Mo6 0.02513(16) 0.02247(16) 0.02142(16) -0.00914(13) -0.00078(12)
                                                                    -0.00771(13)
    Mo7 0.02287(16) 0.02239(17) 0.02605(17) -0.00447(13) -0.00597(13)
                                                                    -0.00484(13)
    Mo8 0.02727(17) 0.02452(17) 0.02546(17) -0.01154(14) 0.00269(13)
                                                                    -0.01065(13)
    Mo9 0.02259(16) 0.02712(17) 0.02353(16) -0.01226(14) 0.00280(12)
                                                                    -0.00673(13)
    Mo10 0.03283(18) 0.02115(16) 0.02076(16) -0.01169(14) -0.00513(13)
                                                                    -0.00076(12)
    Mo11 0.01856(15) 0.02523(17) 0.02195(16) -0.00559(13) -0.00152(12)
                                                                    -0.00236(13)
    Mo12 0.02075(16) 0.02890(18) 0.02683(17) -0.00635(14) 0.00197(12)
                                                                    -0.01344(14)
    P1 0.0173(4) 0.0180(4) 0.0152(4) -0.0056(4) -0.0002(3) -0.0039(3)
    C1 0.078(4) 0.039(3) 0.032(3) -0.018(3) 0.018(2) -0.012(2)
    C2 0.043(3) 0.040(3) 0.047(3) 0.001(2) 0.006(2) -0.008(2)
    C3 0.036(3) 0.137(6) 0.047(3) -0.016(3) 0.005(2) -0.028(4)
    C4 0.054(3) 0.037(2) 0.032(2) -0.022(2) 0.006(2) -0.0151(19)
    C5 0.048(3) 0.037(2) 0.0210(19) -0.025(2) 0.0084(17) -0.0135(17)
    C6 0.040(2) 0.045(3) 0.035(2) -0.029(2) 0.0086(18) -0.0155(19)
    C7 0.032(2) 0.045(3) 0.038(2) -0.018(2) 0.0004(18) -0.016(2)
    C8 0.043(3) 0.059(3) 0.031(2) -0.011(2) 0.003(2) -0.008(2)
    C9 0.046(3) 0.054(3) 0.031(2) -0.017(2) -0.006(2) 0.006(2)
    C10 0.038(2) 0.034(2) 0.033(2) -0.015(2) 0.0025(18) -0.0052(18)
    C11 0.058(3) 0.035(3) 0.041(3) -0.009(2) 0.000(2) -0.011(2)
    C12 0.043(3) 0.025(2) 0.040(2) -0.0079(19) -0.001(2) -0.0050(18)
    C13 0.038(3) 0.046(3) 0.046(3) -0.018(2) 0.006(2) 0.002(2)
    C14 0.035(2) 0.049(3) 0.045(3) -0.015(2) -0.003(2) -0.003(2)
    C15 0.039(2) 0.026(2) 0.038(2) -0.0100(19) 0.0073(19) -0.0060(18)
    C16 0.033(2) 0.026(2) 0.057(3) -0.0122(19) 0.010(2) -0.008(2)
    C17 0.036(2) 0.031(2) 0.059(3) -0.010(2) -0.006(2) -0.013(2)
    C18 0.048(3) 0.057(3) 0.049(3) -0.018(3) 0.011(2) -0.014(2)
    C19 0.085(4) 0.046(3) 0.052(3) -0.034(3) -0.006(3) -0.018(3)
    N6 0.079(4) 0.059(3) 0.057(3) -0.032(3) -0.031(2) -0.012(2)
    C21 0.052(3) 0.050(3) 0.033(2) -0.033(2) 0.011(2) -0.019(2)
    N1 0.0364(19) 0.0325(19) 0.0256(17) -0.0136(16) 0.0039(14) -0.0053(14)
    N2 0.085(4) 0.151(6) 0.031(3) -0.061(4) 0.000(3) -0.025(3)
    N3 0.0330(19) 0.034(2) 0.0284(18) -0.0089(16) -0.0040(14) -0.0046(15)
    N4 0.040(2) 0.033(2) 0.038(2) -0.0114(17) -0.0071(16) -0.0036(17)
    N5 0.050(2) 0.042(2) 0.0280(18) -0.0246(19) 0.0046(16) -0.0068(16)
    C20 0.064(3) 0.048(3) 0.037(3) -0.023(3) -0.002(2) -0.011(2)
    O1 0.0212(12) 0.0195(12) 0.0166(12) -0.0073(10) 0.0009(9) -0.0066(10)
    O2 0.0234(13) 0.0202(13) 0.0158(12) -0.0077(10) -0.0010(9) -0.0036(10)
    O3 0.0174(12) 0.0219(13) 0.0187(12) -0.0074(10) 0.0014(9) -0.0047(10)
    O4 0.0264(14) 0.0328(15) 0.0211(13) -0.0109(12) 0.0054(10) -0.0104(11)
    O5 0.0281(14) 0.0252(14) 0.0267(14) -0.0059(12) -0.0031(11) -0.0082(11)
    O6 0.0259(14) 0.0263(14) 0.0246(13) -0.0065(11) -0.0082(10) -0.0065(11)
    O7 0.0307(15) 0.0273(14) 0.0240(13) -0.0097(12) 0.0033(11) -0.0078(11)
    O8 0.0219(13) 0.0258(14) 0.0290(14) -0.0050(11) 0.0015(11) -0.0072(11)
    O9 0.0257(14) 0.0284(14) 0.0217(13) -0.0118(12) -0.0006(10) -0.0052(11)
    O11 0.0273(15) 0.0452(18) 0.0409(17) -0.0104(13) 0.0048(12) -0.0253(14)
    O12 0.0276(15) 0.0329(16) 0.0409(17) -0.0034(13) -0.0088(12) -0.0090(13)
    O13 0.0523(19) 0.0382(17) 0.0197(14) -0.0152(15) -0.0030(12) -0.0082(12)
    O14 0.0341(16) 0.0377(17) 0.0359(16) -0.0129(13) 0.0111(12) -0.0188(13)
    O15 0.0272(15) 0.0306(16) 0.0327(15) -0.0054(12) -0.0042(12) -0.0015(12)
    O16 0.0413(16) 0.0298(15) 0.0179(13) -0.0102(13) -0.0009(11) -0.0039(11)
    O17 0.0260(14) 0.0274(14) 0.0267(14) -0.0072(11) -0.0001(10) -0.0132(11)
    O18 0.0299(14) 0.0236(14) 0.0270(14) -0.0079(12) -0.0076(11) -0.0034(11)
    O19 0.0288(14) 0.0285(14) 0.0210(13) -0.0114(12) -0.0013(10) -0.0079(11)
    O20 0.0388(16) 0.0270(15) 0.0183(13) -0.0137(12) -0.0005(11) -0.0028(11)
    O21 0.0246(14) 0.0350(16) 0.0266(14) -0.0138(12) 0.0072(11) -0.0108(12)
    O22 0.0208(13) 0.0298(15) 0.0251(13) -0.0105(11) -0.0008(10) -0.0053(11)
    O23 0.0289(15) 0.0381(17) 0.0354(16) -0.0189(13) 0.0035(12) -0.0096(13)
    O24 0.0319(15) 0.0312(15) 0.0353(15) -0.0150(13) 0.0015(12) -0.0146(12)
    O25 0.0498(19) 0.0288(16) 0.0316(16) -0.0205(14) -0.0136(13) 0.0053(12)
    O26 0.0302(14) 0.0230(13) 0.0210(13) -0.0077(11) -0.0040(10) -0.0050(10)
    O27 0.0287(14) 0.0278(14) 0.0192(13) -0.0123(12) 0.0003(10) -0.0032(11)
    O28 0.0248(13) 0.0252(14) 0.0220(13) -0.0092(11) -0.0003(10) -0.0052(10)
    O29 0.0326(15) 0.0276(15) 0.0234(13) -0.0107(12) 0.0001(11) -0.0075(11)
    O30 0.0281(14) 0.0278(15) 0.0262(14) -0.0123(12) 0.0040(11) -0.0091(11)
    O31 0.0233(13) 0.0246(14) 0.0283(14) -0.0079(11) 0.0009(10) -0.0064(11)
    O32 0.0251(14) 0.0267(14) 0.0245(13) -0.0110(11) 0.0033(10) -0.0057(11)
    O33 0.0250(14) 0.0269(14) 0.0263(14) -0.0087(11) -0.0030(10) -0.0075(11)
    O34 0.0260(14) 0.0290(15) 0.0285(14) -0.0097(12) 0.0020(11) -0.0111(11)
    O35 0.0258(14) 0.0282(15) 0.0286(14) -0.0138(12) 0.0049(11) -0.0060(11)
    O36 0.0241(14) 0.0278(14) 0.0305(14) -0.0122(11) 0.0005(11) -0.0104(11)
    O37 0.0297(14) 0.0237(14) 0.0308(14) -0.0115(12) 0.0022(11) -0.0097(11)
    O38 0.0417(17) 0.0353(17) 0.0374(16) -0.0168(14) 0.0027(13) -0.0180(13)
    O39 0.0202(14) 0.0412(17) 0.0414(16) -0.0139(13) 0.0036(12) -0.0129(13)
    O40 0.0216(13) 0.0195(13) 0.0192(12) -0.0095(10) -0.0006(9) -0.0055(10)
    O10 0.0372(16) 0.0267(15) 0.0365(16) -0.0148(13) -0.0022(12) 0.0031(12)
_geom_special_details
;
;
loop_
    _geom_bond_atom_site_label_1
    _geom_bond_atom_site_label_2
    _geom_bond_site_symmetry_2
    _geom_bond_distance
    _geom_bond_publ_flag
    Mo1 O39 . 1.682(2) ?
    Mo1 O34 . 1.822(2) ?
    Mo1 O35 . 1.853(3) ?
    Mo1 O33 . 1.988(3) ?
    Mo1 O36 . 2.012(2) ?
    Mo1 O40 . 2.432(2) ?
    Mo2 O16 . 1.677(2) ?
    Mo2 O32 . 1.829(2) ?
    Mo2 O4 . 1.837(3) ?
    Mo2 O19 . 2.001(2) ?
    Mo2 O9 . 2.023(2) ?
    Mo2 O1 . 2.422(2) ?
    Mo3 O13 . 1.684(2) ?
    Mo3 O7 . 1.833(3) ?
    Mo3 O20 . 1.838(2) ?
    Mo3 O6 . 1.972(3) ?
    Mo3 O29 . 2.010(3) ?
    Mo3 O2 . 2.435(2) ?
    Mo4 O14 . 1.683(3) ?
    Mo4 O30 . 1.832(2) ?
    Mo4 O8 . 1.845(3) ?
    Mo4 O7 . 1.995(3) ?
    Mo4 O21 . 2.006(2) ?
    Mo4 O3 . 2.431(2) ?
    Mo5 O10 . 1.682(3) ?
    Mo5 O31 . 1.828(2) ?
    Mo5 O37 . 1.852(2) ?
    Mo5 O35 . 1.986(3) ?
    Mo5 O32 . 1.993(2) ?
    Mo5 O40 . 2.441(2) ?
    Mo6 O24 . 1.684(2) ?
    Mo6 O19 . 1.836(2) ?
    Mo6 O28 . 1.839(2) ?
    Mo6 O26 . 2.000(2) ?
    Mo6 O17 . 2.003(2) ?
    Mo6 O1 . 2.429(2) ?
    Mo7 O12 . 1.676(3) ?
    Mo7 O6 . 1.855(2) ?
    Mo7 O33 . 1.860(3) ?
    Mo7 O18 . 1.969(2) ?
    Mo7 O5 . 1.983(2) ?
    Mo7 O2 . 2.445(2) ?
    Mo8 O38 . 1.675(3) ?
    Mo8 O29 . 1.839(3) ?
    Mo8 O36 . 1.850(2) ?
    Mo8 O37 . 1.982(3) ?
    Mo8 O30 . 2.006(2) ?
    Mo8 O40 . 2.443(2) ?
    Mo9 O23 . 1.683(2) ?
    Mo9 O21 . 1.839(2) ?
    Mo9 O27 . 1.843(2) ?
    Mo9 O28 . 1.990(2) ?
    Mo9 O22 . 2.006(2) ?
    Mo9 O3 . 2.450(2) ?
    Mo10 O25 . 1.678(3) ?
    Mo10 O26 . 1.834(2) ?
    Mo10 O18 . 1.863(3) ?
    Mo10 O27 . 1.983(3) ?
    Mo10 O20 . 2.003(2) ?
    Mo10 O2 . 2.435(2) ?
    Mo11 O15 . 1.687(3) ?
    Mo11 O9 . 1.820(2) ?
    Mo11 O22 . 1.845(2) ?
    Mo11 O31 . 1.995(2) ?
    Mo11 O8 . 2.017(2) ?
    Mo11 O3 . 2.412(2) ?
    Mo12 O11 . 1.684(3) ?
    Mo12 O17 . 1.831(2) ?
    Mo12 O5 . 1.845(2) ?
    Mo12 O4 . 2.005(3) ?
    Mo12 O34 . 2.007(2) ?
    Mo12 O1 . 2.461(2) ?
    P1 O2 . 1.529(2) ?
    P1 O40 . 1.529(2) ?
    P1 O3 . 1.534(2) ?
    P1 O1 . 1.535(2) ?
    C1 C2 . 1.327(6) ?
    C1 N2 . 1.327(7) ?
    C1 H1 . 0.9300 ?
    C2 N1 . 1.359(5) ?
    C2 H2 . 0.9300 ?
    C3 N1 . 1.305(6) ?
    C3 N2 . 1.334(7) ?
    C3 H3 . 0.9300 ?
    C4 N1 . 1.486(5) ?
    C4 C5 . 1.499(6) ?
    C4 H4A . 0.9700 ?
    C4 H4B . 0.9700 ?
    C5 C6 . 1.391(6) ?
    C5 C7 . 1.394(5) ?
    C6 C7 2_665 1.378(6) ?
    C6 H6 . 0.9300 ?
    C7 C6 2_665 1.378(6) ?
    C7 H7 . 0.9300 ?
    C8 C9 . 1.336(7) ?
    C8 N3 . 1.370(5) ?
    C8 H8 . 0.9300 ?
    C9 N4 . 1.367(6) ?
    C9 H9 . 0.9300 ?
    C10 N4 . 1.313(5) ?
    C10 N3 . 1.324(5) ?
    C10 H10 . 0.9300 ?
    C11 N3 . 1.466(5) ?
    C11 C12 . 1.510(6) ?
    C11 H11A . 0.9700 ?
    C11 H11B . 0.9700 ?
    C12 C13 . 1.385(6) ?
    C12 C17 . 1.386(6) ?
    C13 C14 . 1.386(6) ?
    C13 H13 . 0.9300 ?
    C14 C15 . 1.390(6) ?
    C14 H14 . 0.9300 ?
    C15 C16 . 1.380(6) ?
    C15 C18 . 1.515(6) ?
    C16 C17 . 1.383(6) ?
    C16 H16 . 0.9300 ?
    C17 H17 . 0.9300 ?
    C18 N5 . 1.461(6) ?
    C18 H18A . 0.9700 ?
    C18 H18B . 0.9700 ?
    C19 N6 . 1.308(7) ?
    C19 N5 . 1.312(6) ?
    C19 H19 . 0.9300 ?
    N6 C20 . 1.371(6) ?
    N6 H6N . 0.92(6) ?
    C21 C20 . 1.335(6) ?
    C21 N5 . 1.360(6) ?
    C21 H21 . 0.9300 ?
    N2 H2N . 0.92(5) ?
    N4 H4N . 0.92(5) ?
    C20 H20 . 0.9300 ?
loop_
    _geom_angle_atom_site_label_1
    _geom_angle_atom_site_label_2
    _geom_angle_atom_site_label_3
    _geom_angle_site_symmetry_1
    _geom_angle_site_symmetry_3
    _geom_angle
    _geom_angle_publ_flag
    O39 Mo1 O34 . . 102.72(12) ?
    O39 Mo1 O35 . . 102.50(12) ?
    O34 Mo1 O35 . . 97.52(11) ?
    O39 Mo1 O33 . . 102.12(12) ?
    O34 Mo1 O33 . . 85.59(11) ?
    O35 Mo1 O33 . . 153.83(10) ?
    O39 Mo1 O36 . . 99.14(11) ?
    O34 Mo1 O36 . . 156.39(10) ?
    O35 Mo1 O36 . . 86.29(11) ?
    O33 Mo1 O36 . . 81.17(10) ?
    O39 Mo1 O40 . . 170.02(11) ?
    O34 Mo1 O40 . . 86.95(9) ?
    O35 Mo1 O40 . . 73.39(9) ?
    O33 Mo1 O40 . . 80.87(9) ?
    O36 Mo1 O40 . . 71.75(8) ?
    O16 Mo2 O32 . . 102.90(12) ?
    O16 Mo2 O4 . . 103.43(12) ?
    O32 Mo2 O4 . . 98.23(11) ?
    O16 Mo2 O19 . . 100.06(11) ?
    O32 Mo2 O19 . . 154.39(10) ?
    O4 Mo2 O19 . . 87.24(11) ?
    O16 Mo2 O9 . . 99.76(12) ?
    O32 Mo2 O9 . . 84.03(10) ?
    O4 Mo2 O9 . . 155.51(10) ?
    O19 Mo2 O9 . . 81.04(10) ?
    O16 Mo2 O1 . . 171.41(10) ?
    O32 Mo2 O1 . . 85.69(9) ?
    O4 Mo2 O1 . . 74.75(9) ?
    O19 Mo2 O1 . . 71.57(8) ?
    O9 Mo2 O1 . . 81.15(9) ?
    O13 Mo3 O7 . . 102.65(13) ?
    O13 Mo3 O20 . . 103.50(12) ?
    O7 Mo3 O20 . . 96.17(11) ?
    O13 Mo3 O6 . . 101.11(12) ?
    O7 Mo3 O6 . . 154.26(10) ?
    O20 Mo3 O6 . . 87.73(11) ?
    O13 Mo3 O29 . . 100.08(12) ?
    O7 Mo3 O29 . . 85.04(11) ?
    O20 Mo3 O29 . . 155.49(10) ?
    O6 Mo3 O29 . . 81.21(11) ?
    O13 Mo3 O2 . . 172.33(12) ?
    O7 Mo3 O2 . . 84.91(9) ?
    O20 Mo3 O2 . . 74.06(9) ?
    O6 Mo3 O2 . . 71.68(9) ?
    O29 Mo3 O2 . . 81.70(9) ?
    O14 Mo4 O30 . . 104.35(12) ?
    O14 Mo4 O8 . . 103.62(13) ?
    O30 Mo4 O8 . . 97.38(11) ?
    O14 Mo4 O7 . . 100.12(12) ?
    O30 Mo4 O7 . . 85.11(11) ?
    O8 Mo4 O7 . . 154.65(10) ?
    O14 Mo4 O21 . . 97.87(12) ?
    O30 Mo4 O21 . . 155.81(11) ?
    O8 Mo4 O21 . . 86.42(11) ?
    O7 Mo4 O21 . . 81.65(10) ?
    O14 Mo4 O3 . . 169.04(10) ?
    O30 Mo4 O3 . . 86.60(9) ?
    O8 Mo4 O3 . . 73.89(9) ?
    O7 Mo4 O3 . . 81.12(9) ?
    O21 Mo4 O3 . . 71.45(9) ?
    O10 Mo5 O31 . . 102.93(12) ?
    O10 Mo5 O37 . . 102.71(12) ?
    O31 Mo5 O37 . . 96.41(11) ?
    O10 Mo5 O35 . . 100.91(12) ?
    O31 Mo5 O35 . . 154.62(11) ?
    O37 Mo5 O35 . . 86.70(11) ?
    O10 Mo5 O32 . . 101.84(12) ?
    O31 Mo5 O32 . . 85.24(10) ?
    O37 Mo5 O32 . . 154.34(11) ?
    O35 Mo5 O32 . . 81.45(10) ?
    O10 Mo5 O40 . . 171.28(11) ?
    O31 Mo5 O40 . . 85.50(9) ?
    O37 Mo5 O40 . . 73.77(9) ?
    O35 Mo5 O40 . . 71.15(9) ?
    O32 Mo5 O40 . . 80.87(9) ?
    O24 Mo6 O19 . . 103.53(12) ?
    O24 Mo6 O28 . . 103.08(12) ?
    O19 Mo6 O28 . . 97.12(11) ?
    O24 Mo6 O26 . . 100.50(12) ?
    O19 Mo6 O26 . . 154.81(10) ?
    O28 Mo6 O26 . . 84.63(10) ?
    O24 Mo6 O17 . . 99.33(11) ?
    O19 Mo6 O17 . . 87.42(11) ?
    O28 Mo6 O17 . . 155.35(10) ?
    O26 Mo6 O17 . . 81.30(10) ?
    O24 Mo6 O1 . . 170.79(10) ?
    O19 Mo6 O1 . . 73.96(9) ?
    O28 Mo6 O1 . . 86.08(9) ?
    O26 Mo6 O1 . . 81.12(9) ?
    O17 Mo6 O1 . . 71.86(9) ?
    O12 Mo7 O6 . . 101.15(12) ?
    O12 Mo7 O33 . . 101.76(12) ?
    O6 Mo7 O33 . . 94.05(11) ?
    O12 Mo7 O18 . . 102.25(12) ?
    O6 Mo7 O18 . . 88.11(11) ?
    O33 Mo7 O18 . . 154.99(10) ?
    O12 Mo7 O5 . . 102.93(12) ?
    O6 Mo7 O5 . . 155.63(10) ?
    O33 Mo7 O5 . . 84.73(10) ?
    O18 Mo7 O5 . . 83.19(10) ?
    O12 Mo7 O2 . . 171.86(11) ?
    O6 Mo7 O2 . . 73.22(9) ?
    O33 Mo7 O2 . . 84.69(9) ?
    O18 Mo7 O2 . . 72.07(9) ?
    O5 Mo7 O2 . . 82.44(9) ?
    O38 Mo8 O29 . . 102.95(12) ?
    O38 Mo8 O36 . . 101.61(12) ?
    O29 Mo8 O36 . . 96.04(11) ?
    O38 Mo8 O37 . . 100.40(12) ?
    O29 Mo8 O37 . . 155.11(10) ?
    O36 Mo8 O37 . . 87.55(11) ?
    O38 Mo8 O30 . . 102.56(12) ?
    O29 Mo8 O30 . . 84.61(11) ?
    O36 Mo8 O30 . . 155.03(10) ?
    O37 Mo8 O30 . . 82.02(10) ?
    O38 Mo8 O40 . . 170.91(11) ?
    O29 Mo8 O40 . . 85.56(9) ?
    O36 Mo8 O40 . . 73.97(9) ?
    O37 Mo8 O40 . . 71.73(9) ?
    O30 Mo8 O40 . . 81.21(9) ?
    O23 Mo9 O21 . . 102.86(12) ?
    O23 Mo9 O27 . . 102.92(12) ?
    O21 Mo9 O27 . . 95.87(11) ?
    O23 Mo9 O28 . . 101.92(11) ?
    O21 Mo9 O28 . . 154.26(10) ?
    O27 Mo9 O28 . . 85.25(10) ?
    O23 Mo9 O22 . . 100.46(12) ?
    O21 Mo9 O22 . . 87.05(11) ?
    O27 Mo9 O22 . . 155.12(10) ?
    O28 Mo9 O22 . . 81.72(10) ?
    O23 Mo9 O3 . . 170.94(11) ?
    O21 Mo9 O3 . . 73.56(9) ?
    O27 Mo9 O3 . . 85.84(9) ?
    O28 Mo9 O3 . . 80.89(9) ?
    O22 Mo9 O3 . . 71.26(8) ?
    O25 Mo10 O26 . . 102.85(12) ?
    O25 Mo10 O18 . . 103.02(13) ?
    O26 Mo10 O18 . . 95.80(11) ?
    O25 Mo10 O27 . . 100.91(12) ?
    O26 Mo10 O27 . . 85.88(10) ?
    O18 Mo10 O27 . . 154.97(10) ?
    O25 Mo10 O20 . . 100.84(12) ?
    O26 Mo10 O20 . . 155.03(10) ?
    O18 Mo10 O20 . . 86.41(11) ?
    O27 Mo10 O20 . . 82.01(10) ?
    O25 Mo10 O2 . . 171.77(10) ?
    O26 Mo10 O2 . . 85.16(9) ?
    O18 Mo10 O2 . . 73.94(9) ?
    O27 Mo10 O2 . . 81.35(9) ?
    O20 Mo10 O2 . . 71.51(9) ?
    O15 Mo11 O9 . . 103.77(12) ?
    O15 Mo11 O22 . . 103.67(12) ?
    O9 Mo11 O22 . . 97.31(11) ?
    O15 Mo11 O31 . . 99.22(12) ?
    O9 Mo11 O31 . . 85.85(10) ?
    O22 Mo11 O31 . . 155.36(10) ?
    O15 Mo11 O8 . . 97.79(12) ?
    O9 Mo11 O8 . . 156.45(10) ?
    O22 Mo11 O8 . . 86.56(10) ?
    O31 Mo11 O8 . . 81.41(10) ?
    O15 Mo11 O3 . . 169.34(11) ?
    O9 Mo11 O3 . . 86.89(9) ?
    O22 Mo11 O3 . . 74.65(9) ?
    O31 Mo11 O3 . . 81.16(9) ?
    O8 Mo11 O3 . . 71.67(9) ?
    O11 Mo12 O17 . . 103.99(12) ?
    O11 Mo12 O5 . . 102.39(13) ?
    O17 Mo12 O5 . . 97.14(11) ?
    O11 Mo12 O4 . . 100.45(12) ?
    O17 Mo12 O4 . . 87.16(11) ?
    O5 Mo12 O4 . . 154.95(10) ?
    O11 Mo12 O34 . . 101.06(12) ?
    O17 Mo12 O34 . . 153.97(11) ?
    O5 Mo12 O34 . . 84.18(11) ?
    O4 Mo12 O34 . . 81.46(10) ?
    O11 Mo12 O1 . . 171.32(11) ?
    O17 Mo12 O1 . . 73.70(9) ?
    O5 Mo12 O1 . . 86.25(9) ?
    O4 Mo12 O1 . . 71.23(9) ?
    O34 Mo12 O1 . . 80.48(9) ?
    O2 P1 O40 . . 109.53(13) ?
    O2 P1 O3 . . 109.51(13) ?
    O40 P1 O3 . . 109.30(13) ?
    O2 P1 O1 . . 109.61(13) ?
    O40 P1 O1 . . 109.43(13) ?
    O3 P1 O1 . . 109.43(13) ?
    C2 C1 N2 . . 107.9(4) ?
    C2 C1 H1 . . 126.0 ?
    N2 C1 H1 . . 126.0 ?
    C1 C2 N1 . . 107.2(4) ?
    C1 C2 H2 . . 126.4 ?
    N1 C2 H2 . . 126.4 ?
    N1 C3 N2 . . 108.2(5) ?
    N1 C3 H3 . . 125.9 ?
    N2 C3 H3 . . 125.9 ?
    N1 C4 C5 . . 111.5(3) ?
    N1 C4 H4A . . 109.3 ?
    C5 C4 H4A . . 109.3 ?
    N1 C4 H4B . . 109.3 ?
    C5 C4 H4B . . 109.3 ?
    H4A C4 H4B . . 108.0 ?
    C6 C5 C7 . . 118.5(4) ?
    C6 C5 C4 . . 121.5(4) ?
    C7 C5 C4 . . 120.0(4) ?
    C7 C6 C5 2_665 . 120.8(4) ?
    C7 C6 H6 2_665 . 119.6 ?
    C5 C6 H6 . . 119.6 ?
    C6 C7 C5 2_665 . 120.7(4) ?
    C6 C7 H7 2_665 . 119.7 ?
    C5 C7 H7 . . 119.7 ?
    C9 C8 N3 . . 108.2(4) ?
    C9 C8 H8 . . 125.9 ?
    N3 C8 H8 . . 125.9 ?
    C8 C9 N4 . . 106.3(4) ?
    C8 C9 H9 . . 126.8 ?
    N4 C9 H9 . . 126.8 ?
    N4 C10 N3 . . 109.1(4) ?
    N4 C10 H10 . . 125.4 ?
    N3 C10 H10 . . 125.4 ?
    N3 C11 C12 . . 112.1(3) ?
    N3 C11 H11A . . 109.2 ?
    C12 C11 H11A . . 109.2 ?
    N3 C11 H11B . . 109.2 ?
    C12 C11 H11B . . 109.2 ?
    H11A C11 H11B . . 107.9 ?
    C13 C12 C17 . . 119.0(4) ?
    C13 C12 C11 . . 119.5(4) ?
    C17 C12 C11 . . 121.5(4) ?
    C12 C13 C14 . . 120.5(4) ?
    C12 C13 H13 . . 119.8 ?
    C14 C13 H13 . . 119.8 ?
    C13 C14 C15 . . 120.5(4) ?
    C13 C14 H14 . . 119.8 ?
    C15 C14 H14 . . 119.8 ?
    C16 C15 C14 . . 118.8(4) ?
    C16 C15 C18 . . 120.5(4) ?
    C14 C15 C18 . . 120.7(4) ?
    C15 C16 C17 . . 120.9(4) ?
    C15 C16 H16 . . 119.5 ?
    C17 C16 H16 . . 119.5 ?
    C16 C17 C12 . . 120.4(4) ?
    C16 C17 H17 . . 119.8 ?
    C12 C17 H17 . . 119.8 ?
    N5 C18 C15 . . 113.4(4) ?
    N5 C18 H18A . . 108.9 ?
    C15 C18 H18A . . 108.9 ?
    N5 C18 H18B . . 108.9 ?
    C15 C18 H18B . . 108.9 ?
    H18A C18 H18B . . 107.7 ?
    N6 C19 N5 . . 109.2(4) ?
    N6 C19 H19 . . 125.4 ?
    N5 C19 H19 . . 125.4 ?
    C19 N6 C20 . . 108.9(4) ?
    C19 N6 H6N . . 126(4) ?
    C20 N6 H6N . . 125(4) ?
    C20 C21 N5 . . 108.3(4) ?
    C20 C21 H21 . . 125.9 ?
    N5 C21 H21 . . 125.9 ?
    C3 N1 C2 . . 108.2(4) ?
    C3 N1 C4 . . 125.3(4) ?
    C2 N1 C4 . . 126.5(4) ?
    C1 N2 C3 . . 108.5(5) ?
    C1 N2 H2N . . 130(4) ?
    C3 N2 H2N . . 120(4) ?
    C10 N3 C8 . . 107.4(4) ?
    C10 N3 C11 . . 125.6(4) ?
    C8 N3 C11 . . 127.0(4) ?
    C10 N4 C9 . . 109.0(4) ?
    C10 N4 H4N . . 117(4) ?
    C9 N4 H4N . . 132(4) ?
    C19 N5 C21 . . 107.8(4) ?
    C19 N5 C18 . . 126.5(4) ?
    C21 N5 C18 . . 125.7(4) ?
    C21 C20 N6 . . 105.8(5) ?
    C21 C20 H20 . . 127.1 ?
    N6 C20 H20 . . 127.1 ?
    P1 O1 Mo2 . . 126.45(13) ?
    P1 O1 Mo6 . . 125.69(12) ?
    Mo2 O1 Mo6 . . 89.23(7) ?
    P1 O1 Mo12 . . 126.14(12) ?
    Mo2 O1 Mo12 . . 88.68(7) ?
    Mo6 O1 Mo12 . . 88.56(7) ?
    P1 O2 Mo3 . . 126.22(13) ?
    P1 O2 Mo10 . . 126.21(12) ?
    Mo3 O2 Mo10 . . 89.00(7) ?
    P1 O2 Mo7 . . 126.01(13) ?
    Mo3 O2 Mo7 . . 88.73(7) ?
    Mo10 O2 Mo7 . . 88.51(8) ?
    P1 O3 Mo11 . . 125.97(12) ?
    P1 O3 Mo4 . . 125.54(12) ?
    Mo11 O3 Mo4 . . 89.83(8) ?
    P1 O3 Mo9 . . 125.58(13) ?
    Mo11 O3 Mo9 . . 89.21(7) ?
    Mo4 O3 Mo9 . . 89.11(7) ?
    Mo2 O4 Mo12 . . 125.29(12) ?
    Mo12 O5 Mo7 . . 152.46(15) ?
    Mo7 O6 Mo3 . . 126.13(12) ?
    Mo3 O7 Mo4 . . 152.20(14) ?
    Mo4 O8 Mo11 . . 124.57(13) ?
    Mo11 O9 Mo2 . . 151.03(13) ?
    Mo12 O17 Mo6 . . 125.80(13) ?
    Mo10 O18 Mo7 . . 125.42(13) ?
    Mo6 O19 Mo2 . . 125.13(12) ?
    Mo3 O20 Mo10 . . 125.38(13) ?
    Mo9 O21 Mo4 . . 125.82(13) ?
    Mo11 O22 Mo9 . . 124.83(12) ?
    Mo10 O26 Mo6 . . 151.78(14) ?
    Mo9 O27 Mo10 . . 151.28(14) ?
    Mo6 O28 Mo9 . . 152.39(14) ?
    Mo8 O29 Mo3 . . 151.59(14) ?
    Mo4 O30 Mo8 . . 151.76(15) ?
    Mo5 O31 Mo11 . . 151.17(14) ?
    Mo2 O32 Mo5 . . 153.08(14) ?
    Mo7 O33 Mo1 . . 151.25(13) ?
    Mo1 O34 Mo12 . . 151.90(15) ?
    Mo1 O35 Mo5 . . 126.15(13) ?
    Mo8 O36 Mo1 . . 124.90(12) ?
    Mo5 O37 Mo8 . . 125.78(13) ?
    P1 O40 Mo1 . . 125.45(13) ?
    P1 O40 Mo5 . . 125.67(12) ?
    Mo1 O40 Mo5 . . 89.28(7) ?
    P1 O40 Mo8 . . 126.64(13) ?
    Mo1 O40 Mo8 . . 89.29(7) ?
    Mo5 O40 Mo8 . . 88.65(7) ?
loop_
    _geom_torsion_atom_site_label_1
    _geom_torsion_atom_site_label_2
    _geom_torsion_atom_site_label_3
    _geom_torsion_atom_site_label_4
    _geom_torsion_site_symmetry_1
    _geom_torsion_site_symmetry_2
    _geom_torsion_site_symmetry_3
    _geom_torsion_site_symmetry_4
    _geom_torsion
    _geom_torsion_publ_flag
    N2 C1 C2 N1 . . . . -0.3(6) ?
    N1 C4 C5 C6 . . . . -96.2(4) ?
    N1 C4 C5 C7 . . . . 83.9(5) ?
    C7 C5 C6 C7 . . . 2_665 -0.3(6) ?
    C4 C5 C6 C7 . . . 2_665 179.9(4) ?
    C6 C5 C7 C6 . . . 2_665 0.3(6) ?
    C4 C5 C7 C6 . . . 2_665 -179.9(4) ?
    N3 C8 C9 N4 . . . . -0.7(5) ?
    N3 C11 C12 C13 . . . . -70.7(6) ?
    N3 C11 C12 C17 . . . . 107.0(5) ?
    C17 C12 C13 C14 . . . . 0.9(7) ?
    C11 C12 C13 C14 . . . . 178.7(4) ?
    C12 C13 C14 C15 . . . . 0.6(7) ?
    C13 C14 C15 C16 . . . . -0.8(7) ?
    C13 C14 C15 C18 . . . . 179.5(4) ?
    C14 C15 C16 C17 . . . . -0.4(7) ?
    C18 C15 C16 C17 . . . . 179.3(4) ?
    C15 C16 C17 C12 . . . . 1.8(7) ?
    C13 C12 C17 C16 . . . . -2.1(7) ?
    C11 C12 C17 C16 . . . . -179.8(4) ?
    C16 C15 C18 N5 . . . . 140.1(4) ?
    C14 C15 C18 N5 . . . . -40.3(6) ?
    N5 C19 N6 C20 . . . . 1.0(6) ?
    N2 C3 N1 C2 . . . . -2.2(7) ?
    N2 C3 N1 C4 . . . . 178.6(5) ?
    C1 C2 N1 C3 . . . . 1.5(6) ?
    C1 C2 N1 C4 . . . . -179.3(4) ?
    C5 C4 N1 C3 . . . . -116.9(6) ?
    C5 C4 N1 C2 . . . . 64.0(5) ?
    C2 C1 N2 C3 . . . . -1.1(7) ?
    N1 C3 N2 C1 . . . . 2.0(8) ?
    N4 C10 N3 C8 . . . . -0.2(5) ?
    N4 C10 N3 C11 . . . . -179.4(4) ?
    C9 C8 N3 C10 . . . . 0.6(5) ?
    C9 C8 N3 C11 . . . . 179.8(4) ?
    C12 C11 N3 C10 . . . . -35.8(6) ?
    C12 C11 N3 C8 . . . . 145.1(4) ?
    N3 C10 N4 C9 . . . . -0.3(5) ?
    C8 C9 N4 C10 . . . . 0.6(5) ?
    N6 C19 N5 C21 . . . . -0.8(6) ?
    N6 C19 N5 C18 . . . . -179.6(4) ?
    C20 C21 N5 C19 . . . . 0.3(5) ?
    C20 C21 N5 C18 . . . . 179.1(4) ?
    C15 C18 N5 C19 . . . . 100.7(5) ?
    C15 C18 N5 C21 . . . . -77.9(6) ?
    N5 C21 C20 N6 . . . . 0.3(5) ?
    C19 N6 C20 C21 . . . . -0.8(6) ?
    O2 P1 O1 Mo2 . . . . -174.39(13) ?
    O40 P1 O1 Mo2 . . . . -54.25(18) ?
    O3 P1 O1 Mo2 . . . . 65.50(18) ?
    O2 P1 O1 Mo6 . . . . 64.95(18) ?
    O40 P1 O1 Mo6 . . . . -174.91(14) ?
    O3 P1 O1 Mo6 . . . . -55.16(19) ?
    O2 P1 O1 Mo12 . . . . -54.14(18) ?
    O40 P1 O1 Mo12 . . . . 66.00(18) ?
    O3 P1 O1 Mo12 . . . . -174.25(13) ?
    O32 Mo2 O1 P1 . . . . 34.42(16) ?
    O4 Mo2 O1 P1 . . . . 134.17(17) ?
    O19 Mo2 O1 P1 . . . . -133.64(18) ?
    O9 Mo2 O1 P1 . . . . -50.20(16) ?
    O32 Mo2 O1 Mo6 . . . . 170.10(10) ?
    O4 Mo2 O1 Mo6 . . . . -90.16(10) ?
    O19 Mo2 O1 Mo6 . . . . 2.03(8) ?
    O9 Mo2 O1 Mo6 . . . . 85.48(9) ?
    O32 Mo2 O1 Mo12 . . . . -101.33(9) ?
    O4 Mo2 O1 Mo12 . . . . -1.58(9) ?
    O19 Mo2 O1 Mo12 . . . . 90.61(9) ?
    O9 Mo2 O1 Mo12 . . . . 174.05(9) ?
    O19 Mo6 O1 P1 . . . . 134.03(18) ?
    O28 Mo6 O1 P1 . . . . 35.46(17) ?
    O26 Mo6 O1 P1 . . . . -49.71(16) ?
    O17 Mo6 O1 P1 . . . . -133.40(18) ?
    O19 Mo6 O1 Mo2 . . . . -2.19(9) ?
    O28 Mo6 O1 Mo2 . . . . -100.76(9) ?
    O26 Mo6 O1 Mo2 . . . . 174.07(10) ?
    O17 Mo6 O1 Mo2 . . . . 90.39(9) ?
    O19 Mo6 O1 Mo12 . . . . -90.88(10) ?
    O28 Mo6 O1 Mo12 . . . . 170.55(9) ?
    O26 Mo6 O1 Mo12 . . . . 85.38(9) ?
    O17 Mo6 O1 Mo12 . . . . 1.69(8) ?
    O17 Mo12 O1 P1 . . . . 132.94(18) ?
    O5 Mo12 O1 P1 . . . . 34.37(17) ?
    O4 Mo12 O1 P1 . . . . -134.50(18) ?
    O34 Mo12 O1 P1 . . . . -50.35(16) ?
    O17 Mo12 O1 Mo2 . . . . -91.09(10) ?
    O5 Mo12 O1 Mo2 . . . . 170.34(9) ?
    O4 Mo12 O1 Mo2 . . . . 1.47(8) ?
    O34 Mo12 O1 Mo2 . . . . 85.62(9) ?
    O17 Mo12 O1 Mo6 . . . . -1.83(9) ?
    O5 Mo12 O1 Mo6 . . . . -100.40(9) ?
    O4 Mo12 O1 Mo6 . . . . 90.73(9) ?
    O34 Mo12 O1 Mo6 . . . . 174.88(9) ?
    O40 P1 O2 Mo3 . . . . 64.37(18) ?
    O3 P1 O2 Mo3 . . . . -55.49(18) ?
    O1 P1 O2 Mo3 . . . . -175.55(13) ?
    O40 P1 O2 Mo10 . . . . -175.02(14) ?
    O3 P1 O2 Mo10 . . . . 65.13(18) ?
    O1 P1 O2 Mo10 . . . . -54.94(18) ?
    O40 P1 O2 Mo7 . . . . -55.52(18) ?
    O3 P1 O2 Mo7 . . . . -175.38(13) ?
    O1 P1 O2 Mo7 . . . . 64.56(17) ?
    O7 Mo3 O2 P1 . . . . 36.64(17) ?
    O20 Mo3 O2 P1 . . . . 134.55(18) ?
    O6 Mo3 O2 P1 . . . . -132.52(18) ?
    O29 Mo3 O2 P1 . . . . -49.08(16) ?
    O7 Mo3 O2 Mo10 . . . . -99.38(10) ?
    O20 Mo3 O2 Mo10 . . . . -1.46(9) ?
    O6 Mo3 O2 Mo10 . . . . 91.47(10) ?
    O29 Mo3 O2 Mo10 . . . . 174.91(10) ?
    O7 Mo3 O2 Mo7 . . . . 172.09(10) ?
    O20 Mo3 O2 Mo7 . . . . -90.00(10) ?
    O6 Mo3 O2 Mo7 . . . . 2.94(8) ?
    O29 Mo3 O2 Mo7 . . . . 86.37(9) ?
    O26 Mo10 O2 P1 . . . . 36.30(17) ?
    O18 Mo10 O2 P1 . . . . 133.76(18) ?
    O27 Mo10 O2 P1 . . . . -50.25(16) ?
    O20 Mo10 O2 P1 . . . . -134.66(19) ?
    O26 Mo10 O2 Mo3 . . . . 172.32(10) ?
    O18 Mo10 O2 Mo3 . . . . -90.22(10) ?
    O27 Mo10 O2 Mo3 . . . . 85.77(9) ?
    O20 Mo10 O2 Mo3 . . . . 1.36(9) ?
    O26 Mo10 O2 Mo7 . . . . -98.92(9) ?
    O18 Mo10 O2 Mo7 . . . . -1.46(9) ?
    O27 Mo10 O2 Mo7 . . . . 174.52(9) ?
    O20 Mo10 O2 Mo7 . . . . 90.11(10) ?
    O6 Mo7 O2 P1 . . . . 132.51(18) ?
    O33 Mo7 O2 P1 . . . . 36.65(16) ?
    O18 Mo7 O2 P1 . . . . -133.97(17) ?
    O5 Mo7 O2 P1 . . . . -48.72(16) ?
    O6 Mo7 O2 Mo3 . . . . -3.09(9) ?
    O33 Mo7 O2 Mo3 . . . . -98.95(9) ?
    O18 Mo7 O2 Mo3 . . . . 90.43(9) ?
    O5 Mo7 O2 Mo3 . . . . 175.68(9) ?
    O6 Mo7 O2 Mo10 . . . . -92.12(10) ?
    O33 Mo7 O2 Mo10 . . . . 172.02(9) ?
    O18 Mo7 O2 Mo10 . . . . 1.40(8) ?
    O5 Mo7 O2 Mo10 . . . . 86.65(9) ?
    O2 P1 O3 Mo11 . . . . -174.16(13) ?
    O40 P1 O3 Mo11 . . . . 65.84(17) ?
    O1 P1 O3 Mo11 . . . . -53.99(18) ?
    O2 P1 O3 Mo4 . . . . 64.91(18) ?
    O40 P1 O3 Mo4 . . . . -55.09(18) ?
    O1 P1 O3 Mo4 . . . . -174.92(13) ?
    O2 P1 O3 Mo9 . . . . -54.27(17) ?
    O40 P1 O3 Mo9 . . . . -174.27(13) ?
    O1 P1 O3 Mo9 . . . . 65.90(17) ?
    O15 Mo11 O3 P1 . . . . -143.8(5) ?
    O9 Mo11 O3 P1 . . . . 35.38(16) ?
    O22 Mo11 O3 P1 . . . . 133.84(17) ?
    O31 Mo11 O3 P1 . . . . -50.90(16) ?
    O8 Mo11 O3 P1 . . . . -134.72(17) ?
    O15 Mo11 O3 Mo4 . . . . -8.1(6) ?
    O9 Mo11 O3 Mo4 . . . . 171.11(9) ?
    O22 Mo11 O3 Mo4 . . . . -90.43(10) ?
    O31 Mo11 O3 Mo4 . . . . 84.83(9) ?
    O8 Mo11 O3 Mo4 . . . . 1.02(8) ?
    O15 Mo11 O3 Mo9 . . . . 81.1(6) ?
    O9 Mo11 O3 Mo9 . . . . -99.78(9) ?
    O22 Mo11 O3 Mo9 . . . . -1.32(9) ?
    O31 Mo11 O3 Mo9 . . . . 173.94(9) ?
    O8 Mo11 O3 Mo9 . . . . 90.13(9) ?
    O14 Mo4 O3 P1 . . . . -146.7(6) ?
    O30 Mo4 O3 P1 . . . . 36.24(17) ?
    O8 Mo4 O3 P1 . . . . 134.94(18) ?
    O7 Mo4 O3 P1 . . . . -49.33(16) ?
    O21 Mo4 O3 P1 . . . . -133.44(18) ?
    O14 Mo4 O3 Mo11 . . . . 77.3(6) ?
    O30 Mo4 O3 Mo11 . . . . -99.80(10) ?
    O8 Mo4 O3 Mo11 . . . . -1.10(9) ?
    O7 Mo4 O3 Mo11 . . . . 174.63(9) ?
    O21 Mo4 O3 Mo11 . . . . 90.52(10) ?
    O14 Mo4 O3 Mo9 . . . . -12.0(6) ?
    O30 Mo4 O3 Mo9 . . . . 170.99(10) ?
    O8 Mo4 O3 Mo9 . . . . -90.31(10) ?
    O7 Mo4 O3 Mo9 . . . . 85.42(9) ?
    O21 Mo4 O3 Mo9 . . . . 1.31(9) ?
    O21 Mo9 O3 P1 . . . . 133.31(17) ?
    O27 Mo9 O3 P1 . . . . 35.93(16) ?
    O28 Mo9 O3 P1 . . . . -49.92(15) ?
    O22 Mo9 O3 P1 . . . . -134.20(17) ?
    O21 Mo9 O3 Mo11 . . . . -91.26(10) ?
    O27 Mo9 O3 Mo11 . . . . 171.36(9) ?
    O28 Mo9 O3 Mo11 . . . . 85.52(9) ?
    O22 Mo9 O3 Mo11 . . . . 1.23(8) ?
    O21 Mo9 O3 Mo4 . . . . -1.41(9) ?
    O27 Mo9 O3 Mo4 . . . . -98.79(9) ?
    O28 Mo9 O3 Mo4 . . . . 175.36(9) ?
    O22 Mo9 O3 Mo4 . . . . 91.08(9) ?
    O16 Mo2 O4 Mo12 . . . . -168.96(15) ?
    O32 Mo2 O4 Mo12 . . . . 85.59(16) ?
    O19 Mo2 O4 Mo12 . . . . -69.27(15) ?
    O9 Mo2 O4 Mo12 . . . . -8.1(3) ?
    O1 Mo2 O4 Mo12 . . . . 2.37(13) ?
    O11 Mo12 O4 Mo2 . . . . 175.07(16) ?
    O17 Mo12 O4 Mo2 . . . . 71.36(16) ?
    O5 Mo12 O4 Mo2 . . . . -29.5(3) ?
    O34 Mo12 O4 Mo2 . . . . -85.16(16) ?
    O1 Mo12 O4 Mo2 . . . . -2.38(13) ?
    O11 Mo12 O5 Mo7 . . . . 133.5(3) ?
    O17 Mo12 O5 Mo7 . . . . -120.4(3) ?
    O4 Mo12 O5 Mo7 . . . . -21.8(5) ?
    O34 Mo12 O5 Mo7 . . . . 33.4(3) ?
    O1 Mo12 O5 Mo7 . . . . -47.4(3) ?
    O12 Mo7 O5 Mo12 . . . . -134.4(3) ?
    O6 Mo7 O5 Mo12 . . . . 54.7(5) ?
    O33 Mo7 O5 Mo12 . . . . -33.5(3) ?
    O18 Mo7 O5 Mo12 . . . . 124.6(3) ?
    O2 Mo7 O5 Mo12 . . . . 51.9(3) ?
    O12 Mo7 O6 Mo3 . . . . -169.21(17) ?
    O33 Mo7 O6 Mo3 . . . . 87.94(17) ?
    O18 Mo7 O6 Mo3 . . . . -67.10(16) ?
    O5 Mo7 O6 Mo3 . . . . 1.8(4) ?
    O2 Mo7 O6 Mo3 . . . . 4.73(14) ?
    O13 Mo3 O6 Mo7 . . . . 172.47(17) ?
    O7 Mo3 O6 Mo7 . . . . -30.4(3) ?
    O20 Mo3 O6 Mo7 . . . . 69.16(17) ?
    O29 Mo3 O6 Mo7 . . . . -88.90(16) ?
    O2 Mo3 O6 Mo7 . . . . -4.79(14) ?
    O13 Mo3 O7 Mo4 . . . . 127.3(3) ?
    O20 Mo3 O7 Mo4 . . . . -127.3(3) ?
    O6 Mo3 O7 Mo4 . . . . -29.7(5) ?
    O29 Mo3 O7 Mo4 . . . . 28.1(3) ?
    O2 Mo3 O7 Mo4 . . . . -54.0(3) ?
    O14 Mo4 O7 Mo3 . . . . -132.8(3) ?
    O30 Mo4 O7 Mo3 . . . . -29.0(3) ?
    O8 Mo4 O7 Mo3 . . . . 67.9(4) ?
    O21 Mo4 O7 Mo3 . . . . 130.7(3) ?
    O3 Mo4 O7 Mo3 . . . . 58.3(3) ?
    O14 Mo4 O8 Mo11 . . . . -167.36(15) ?
    O30 Mo4 O8 Mo11 . . . . 85.87(16) ?
    O7 Mo4 O8 Mo11 . . . . -8.3(3) ?
    O21 Mo4 O8 Mo11 . . . . -70.12(15) ?
    O3 Mo4 O8 Mo11 . . . . 1.60(13) ?
    O15 Mo11 O8 Mo4 . . . . 176.68(16) ?
    O9 Mo11 O8 Mo4 . . . . -27.1(4) ?
    O22 Mo11 O8 Mo4 . . . . 73.34(16) ?
    O31 Mo11 O8 Mo4 . . . . -85.10(16) ?
    O3 Mo11 O8 Mo4 . . . . -1.63(13) ?
    O15 Mo11 O9 Mo2 . . . . 129.8(3) ?
    O22 Mo11 O9 Mo2 . . . . -124.1(3) ?
    O31 Mo11 O9 Mo2 . . . . 31.4(3) ?
    O8 Mo11 O9 Mo2 . . . . -25.9(5) ?
    O3 Mo11 O9 Mo2 . . . . -50.0(3) ?
    O16 Mo2 O9 Mo11 . . . . -134.2(3) ?
    O32 Mo2 O9 Mo11 . . . . -32.1(3) ?
    O4 Mo2 O9 Mo11 . . . . 64.7(4) ?
    O19 Mo2 O9 Mo11 . . . . 127.0(3) ?
    O1 Mo2 O9 Mo11 . . . . 54.4(3) ?
    O11 Mo12 O17 Mo6 . . . . -168.59(16) ?
    O5 Mo12 O17 Mo6 . . . . 86.69(17) ?
    O4 Mo12 O17 Mo6 . . . . -68.53(16) ?
    O34 Mo12 O17 Mo6 . . . . -4.7(3) ?
    O1 Mo12 O17 Mo6 . . . . 2.74(13) ?
    O24 Mo6 O17 Mo12 . . . . 174.44(16) ?
    O19 Mo6 O17 Mo12 . . . . 71.16(16) ?
    O28 Mo6 O17 Mo12 . . . . -30.4(4) ?
    O26 Mo6 O17 Mo12 . . . . -86.25(16) ?
    O1 Mo6 O17 Mo12 . . . . -2.81(14) ?
    O25 Mo10 O18 Mo7 . . . . -169.87(16) ?
    O26 Mo10 O18 Mo7 . . . . 85.49(16) ?
    O27 Mo10 O18 Mo7 . . . . -7.2(3) ?
    O20 Mo10 O18 Mo7 . . . . -69.56(16) ?
    O2 Mo10 O18 Mo7 . . . . 2.23(13) ?
    O12 Mo7 O18 Mo10 . . . . 171.72(16) ?
    O6 Mo7 O18 Mo10 . . . . 70.72(16) ?
    O33 Mo7 O18 Mo10 . . . . -24.8(3) ?
    O5 Mo7 O18 Mo10 . . . . -86.47(16) ?
    O2 Mo7 O18 Mo10 . . . . -2.24(13) ?
    O24 Mo6 O19 Mo2 . . . . -167.60(16) ?
    O28 Mo6 O19 Mo2 . . . . 87.06(16) ?
    O26 Mo6 O19 Mo2 . . . . -5.5(4) ?
    O17 Mo6 O19 Mo2 . . . . -68.62(16) ?
    O1 Mo6 O19 Mo2 . . . . 3.24(13) ?
    O16 Mo2 O19 Mo6 . . . . 174.71(16) ?
    O32 Mo2 O19 Mo6 . . . . -31.8(3) ?
    O4 Mo2 O19 Mo6 . . . . 71.55(16) ?
    O9 Mo2 O19 Mo6 . . . . -86.87(16) ?
    O1 Mo2 O19 Mo6 . . . . -3.29(14) ?
    O13 Mo3 O20 Mo10 . . . . -170.30(17) ?
    O7 Mo3 O20 Mo10 . . . . 85.07(17) ?
    O6 Mo3 O20 Mo10 . . . . -69.42(17) ?
    O29 Mo3 O20 Mo10 . . . . -6.5(4) ?
    O2 Mo3 O20 Mo10 . . . . 2.18(14) ?
    O25 Mo10 O20 Mo3 . . . . 174.64(17) ?
    O26 Mo10 O20 Mo3 . . . . -24.0(4) ?
    O18 Mo10 O20 Mo3 . . . . 72.05(17) ?
    O27 Mo10 O20 Mo3 . . . . -85.71(17) ?
    O2 Mo10 O20 Mo3 . . . . -2.21(14) ?
    O23 Mo9 O21 Mo4 . . . . -169.28(16) ?
    O27 Mo9 O21 Mo4 . . . . 86.00(17) ?
    O28 Mo9 O21 Mo4 . . . . -5.2(4) ?
    O22 Mo9 O21 Mo4 . . . . -69.21(16) ?
    O3 Mo9 O21 Mo4 . . . . 2.11(14) ?
    O14 Mo4 O21 Mo9 . . . . 175.33(18) ?
    O30 Mo4 O21 Mo9 . . . . -28.0(4) ?
    O8 Mo4 O21 Mo9 . . . . 72.05(17) ?
    O7 Mo4 O21 Mo9 . . . . -85.53(17) ?
    O3 Mo4 O21 Mo9 . . . . -2.15(14) ?
    O15 Mo11 O22 Mo9 . . . . -167.16(15) ?
    O9 Mo11 O22 Mo9 . . . . 86.69(16) ?
    O31 Mo11 O22 Mo9 . . . . -9.3(3) ?
    O8 Mo11 O22 Mo9 . . . . -69.97(15) ?
    O3 Mo11 O22 Mo9 . . . . 1.96(13) ?
    O23 Mo9 O22 Mo11 . . . . 174.21(16) ?
    O21 Mo9 O22 Mo11 . . . . 71.67(16) ?
    O27 Mo9 O22 Mo11 . . . . -25.9(3) ?
    O28 Mo9 O22 Mo11 . . . . -85.10(16) ?
    O3 Mo9 O22 Mo11 . . . . -1.97(13) ?
    O25 Mo10 O26 Mo6 . . . . 128.2(3) ?
    O18 Mo10 O26 Mo6 . . . . -127.0(3) ?
    O27 Mo10 O26 Mo6 . . . . 27.9(3) ?
    O20 Mo10 O26 Mo6 . . . . -33.1(5) ?
    O2 Mo10 O26 Mo6 . . . . -53.8(3) ?
    O24 Mo6 O26 Mo10 . . . . -131.0(3) ?
    O19 Mo6 O26 Mo10 . . . . 66.6(4) ?
    O28 Mo6 O26 Mo10 . . . . -28.7(3) ?
    O17 Mo6 O26 Mo10 . . . . 131.0(3) ?
    O1 Mo6 O26 Mo10 . . . . 58.2(3) ?
    O23 Mo9 O27 Mo10 . . . . 129.2(3) ?
    O21 Mo9 O27 Mo10 . . . . -126.2(3) ?
    O28 Mo9 O27 Mo10 . . . . 28.0(3) ?
    O22 Mo9 O27 Mo10 . . . . -30.5(5) ?
    O3 Mo9 O27 Mo10 . . . . -53.2(3) ?
    O25 Mo10 O27 Mo9 . . . . -130.6(3) ?
    O26 Mo10 O27 Mo9 . . . . -28.3(3) ?
    O18 Mo10 O27 Mo9 . . . . 66.6(4) ?
    O20 Mo10 O27 Mo9 . . . . 129.8(3) ?
    O2 Mo10 O27 Mo9 . . . . 57.4(3) ?
    O24 Mo6 O28 Mo9 . . . . 129.5(3) ?
    O19 Mo6 O28 Mo9 . . . . -124.8(3) ?
    O26 Mo6 O28 Mo9 . . . . 29.9(3) ?
    O17 Mo6 O28 Mo9 . . . . -25.4(5) ?
    O1 Mo6 O28 Mo9 . . . . -51.5(3) ?
    O23 Mo9 O28 Mo6 . . . . -132.9(3) ?
    O21 Mo9 O28 Mo6 . . . . 63.1(4) ?
    O27 Mo9 O28 Mo6 . . . . -30.6(3) ?
    O22 Mo9 O28 Mo6 . . . . 128.1(3) ?
    O3 Mo9 O28 Mo6 . . . . 55.9(3) ?
    O38 Mo8 O29 Mo3 . . . . 132.4(3) ?
    O36 Mo8 O29 Mo3 . . . . -124.2(3) ?
    O37 Mo8 O29 Mo3 . . . . -27.0(5) ?
    O30 Mo8 O29 Mo3 . . . . 30.7(3) ?
    O40 Mo8 O29 Mo3 . . . . -50.9(3) ?
    O13 Mo3 O29 Mo8 . . . . -132.5(3) ?
    O7 Mo3 O29 Mo8 . . . . -30.5(3) ?
    O20 Mo3 O29 Mo8 . . . . 63.5(5) ?
    O6 Mo3 O29 Mo8 . . . . 127.7(3) ?
    O2 Mo3 O29 Mo8 . . . . 55.1(3) ?
    O14 Mo4 O30 Mo8 . . . . 130.4(3) ?
    O8 Mo4 O30 Mo8 . . . . -123.5(3) ?
    O7 Mo4 O30 Mo8 . . . . 31.2(3) ?
    O21 Mo4 O30 Mo8 . . . . -25.7(5) ?
    O3 Mo4 O30 Mo8 . . . . -50.2(3) ?
    O38 Mo8 O30 Mo4 . . . . -134.6(3) ?
    O29 Mo8 O30 Mo4 . . . . -32.5(3) ?
    O36 Mo8 O30 Mo4 . . . . 60.2(4) ?
    O37 Mo8 O30 Mo4 . . . . 126.5(3) ?
    O40 Mo8 O30 Mo4 . . . . 53.8(3) ?
    O10 Mo5 O31 Mo11 . . . . 128.4(3) ?
    O37 Mo5 O31 Mo11 . . . . -127.0(3) ?
    O35 Mo5 O31 Mo11 . . . . -31.1(5) ?
    O32 Mo5 O31 Mo11 . . . . 27.3(3) ?
    O40 Mo5 O31 Mo11 . . . . -53.9(3) ?
    O15 Mo11 O31 Mo5 . . . . -132.2(3) ?
    O9 Mo11 O31 Mo5 . . . . -28.9(3) ?
    O22 Mo11 O31 Mo5 . . . . 69.6(4) ?
    O8 Mo11 O31 Mo5 . . . . 131.2(3) ?
    O3 Mo11 O31 Mo5 . . . . 58.5(3) ?
    O16 Mo2 O32 Mo5 . . . . 129.3(3) ?
    O4 Mo2 O32 Mo5 . . . . -124.8(3) ?
    O19 Mo2 O32 Mo5 . . . . -23.9(5) ?
    O9 Mo2 O32 Mo5 . . . . 30.7(3) ?
    O1 Mo2 O32 Mo5 . . . . -50.9(3) ?
    O10 Mo5 O32 Mo2 . . . . -132.7(3) ?
    O31 Mo5 O32 Mo2 . . . . -30.5(3) ?
    O37 Mo5 O32 Mo2 . . . . 64.4(4) ?
    O35 Mo5 O32 Mo2 . . . . 127.8(3) ?
    O40 Mo5 O32 Mo2 . . . . 55.7(3) ?
    O12 Mo7 O33 Mo1 . . . . 129.8(3) ?
    O6 Mo7 O33 Mo1 . . . . -127.9(3) ?
    O18 Mo7 O33 Mo1 . . . . -33.7(5) ?
    O5 Mo7 O33 Mo1 . . . . 27.7(3) ?
    O2 Mo7 O33 Mo1 . . . . -55.2(3) ?
    O39 Mo1 O33 Mo7 . . . . -129.9(3) ?
    O34 Mo1 O33 Mo7 . . . . -27.8(3) ?
    O35 Mo1 O33 Mo7 . . . . 70.3(4) ?
    O36 Mo1 O33 Mo7 . . . . 132.6(3) ?
    O40 Mo1 O33 Mo7 . . . . 59.8(3) ?
    O39 Mo1 O34 Mo12 . . . . 131.3(3) ?
    O35 Mo1 O34 Mo12 . . . . -124.0(3) ?
    O33 Mo1 O34 Mo12 . . . . 29.8(3) ?
    O36 Mo1 O34 Mo12 . . . . -26.1(5) ?
    O40 Mo1 O34 Mo12 . . . . -51.2(3) ?
    O11 Mo12 O34 Mo1 . . . . -133.0(3) ?
    O17 Mo12 O34 Mo1 . . . . 62.9(4) ?
    O5 Mo12 O34 Mo1 . . . . -31.5(3) ?
    O4 Mo12 O34 Mo1 . . . . 127.9(3) ?
    O1 Mo12 O34 Mo1 . . . . 55.6(3) ?
    O39 Mo1 O35 Mo5 . . . . -168.85(15) ?
    O34 Mo1 O35 Mo5 . . . . 86.28(16) ?
    O33 Mo1 O35 Mo5 . . . . -9.0(3) ?
    O36 Mo1 O35 Mo5 . . . . -70.30(16) ?
    O40 Mo1 O35 Mo5 . . . . 1.76(13) ?
    O10 Mo5 O35 Mo1 . . . . 174.51(16) ?
    O31 Mo5 O35 Mo1 . . . . -25.8(3) ?
    O37 Mo5 O35 Mo1 . . . . 72.20(16) ?
    O32 Mo5 O35 Mo1 . . . . -84.98(16) ?
    O40 Mo5 O35 Mo1 . . . . -1.77(13) ?
    O38 Mo8 O36 Mo1 . . . . -169.04(17) ?
    O29 Mo8 O36 Mo1 . . . . 86.38(16) ?
    O37 Mo8 O36 Mo1 . . . . -68.92(16) ?
    O30 Mo8 O36 Mo1 . . . . -3.8(4) ?
    O40 Mo8 O36 Mo1 . . . . 2.77(13) ?
    O39 Mo1 O36 Mo8 . . . . 172.99(17) ?
    O34 Mo1 O36 Mo8 . . . . -29.4(4) ?
    O35 Mo1 O36 Mo8 . . . . 70.91(17) ?
    O33 Mo1 O36 Mo8 . . . . -86.05(16) ?
    O40 Mo1 O36 Mo8 . . . . -2.81(14) ?
    O10 Mo5 O37 Mo8 . . . . -169.22(16) ?
    O31 Mo5 O37 Mo8 . . . . 85.94(17) ?
    O35 Mo5 O37 Mo8 . . . . -68.77(16) ?
    O32 Mo5 O37 Mo8 . . . . -6.4(3) ?
    O40 Mo5 O37 Mo8 . . . . 2.54(13) ?
    O38 Mo8 O37 Mo5 . . . . 172.72(16) ?
    O29 Mo8 O37 Mo5 . . . . -27.7(4) ?
    O36 Mo8 O37 Mo5 . . . . 71.36(16) ?
    O30 Mo8 O37 Mo5 . . . . -85.90(16) ?
    O40 Mo8 O37 Mo5 . . . . -2.57(13) ?
    O2 P1 O40 Mo1 . . . . 66.01(17) ?
    O3 P1 O40 Mo1 . . . . -174.01(13) ?
    O1 P1 O40 Mo1 . . . . -54.18(18) ?
    O2 P1 O40 Mo5 . . . . -174.52(14) ?
    O3 P1 O40 Mo5 . . . . -54.54(18) ?
    O1 P1 O40 Mo5 . . . . 65.29(18) ?
    O2 P1 O40 Mo8 . . . . -54.68(19) ?
    O3 P1 O40 Mo8 . . . . 65.30(18) ?
    O1 P1 O40 Mo8 . . . . -174.87(14) ?
    O39 Mo1 O40 P1 . . . . -159.3(6) ?
    O34 Mo1 O40 P1 . . . . 35.04(16) ?
    O35 Mo1 O40 P1 . . . . 133.82(17) ?
    O33 Mo1 O40 P1 . . . . -50.98(16) ?
    O36 Mo1 O40 P1 . . . . -134.62(18) ?
    O39 Mo1 O40 Mo5 . . . . 65.8(7) ?
    O34 Mo1 O40 Mo5 . . . . -99.93(10) ?
    O35 Mo1 O40 Mo5 . . . . -1.15(9) ?
    O33 Mo1 O40 Mo5 . . . . 174.05(9) ?
    O36 Mo1 O40 Mo5 . . . . 90.41(9) ?
    O39 Mo1 O40 Mo8 . . . . -22.9(7) ?
    O34 Mo1 O40 Mo8 . . . . 171.41(10) ?
    O35 Mo1 O40 Mo8 . . . . -89.82(10) ?
    O33 Mo1 O40 Mo8 . . . . 85.39(9) ?
    O36 Mo1 O40 Mo8 . . . . 1.75(9) ?
    O31 Mo5 O40 P1 . . . . 36.18(16) ?
    O37 Mo5 O40 P1 . . . . 134.20(18) ?
    O35 Mo5 O40 P1 . . . . -133.73(18) ?
    O32 Mo5 O40 P1 . . . . -49.72(16) ?
    O31 Mo5 O40 Mo1 . . . . 171.00(9) ?
    O37 Mo5 O40 Mo1 . . . . -90.98(10) ?
    O35 Mo5 O40 Mo1 . . . . 1.09(8) ?
    O32 Mo5 O40 Mo1 . . . . 85.10(9) ?
    O31 Mo5 O40 Mo8 . . . . -99.70(9) ?
    O37 Mo5 O40 Mo8 . . . . -1.67(9) ?
    O35 Mo5 O40 Mo8 . . . . 90.39(9) ?
    O32 Mo5 O40 Mo8 . . . . 174.41(9) ?
    O29 Mo8 O40 P1 . . . . 36.06(17) ?
    O36 Mo8 O40 P1 . . . . 133.65(19) ?
    O37 Mo8 O40 P1 . . . . -133.60(18) ?
    O30 Mo8 O40 P1 . . . . -49.16(17) ?
    O29 Mo8 O40 Mo1 . . . . -99.47(10) ?
    O36 Mo8 O40 Mo1 . . . . -1.88(9) ?
    O37 Mo8 O40 Mo1 . . . . 90.88(9) ?
    O30 Mo8 O40 Mo1 . . . . 175.32(10) ?
    O29 Mo8 O40 Mo5 . . . . 171.24(10) ?
    O36 Mo8 O40 Mo5 . . . . -91.17(10) ?
    O37 Mo8 O40 Mo5 . . . . 1.58(8) ?
    O30 Mo8 O40 Mo5 . . . . 86.02(9) ?
loop_
    _geom_hbond_atom_site_label_D
    _geom_hbond_atom_site_label_H
    _geom_hbond_atom_site_label_A
    _geom_hbond_site_symmetry_A
    _geom_hbond_distance_DH
    _geom_hbond_distance_HA
    _geom_hbond_distance_DA
    _geom_hbond_angle_DHA
    N2 H2N O13 2_666 0.92(5) 2.22(5) 2.852(5) 126(5)
    N4 H4N O39 . 0.92(5) 2.25(3) 3.063(5) 147(5)
    N6 H6N O33 2_766 0.92(6) 2.22(4) 2.972(4) 138(5)
