# Supplementary material for: Tris­[3,3′-(p-phenyl­enedimethyl­ene)diimidazol-1-ium] bis(phosphatododeca­molybdate)
Source: Acta Crystallogr Sect E Struct Rep Online. 2008 May 21;64(Pt 6):m831. doi: 10.1107/S1600536808014463 (PMC2961430; doi:10.1107/S1600536808014463)
Supplement: Supplementary file 2 [file e-64-0m831-Isup2.hkl]

#
# h,k,l, Fc-squared, Fo-squared, sigma(Fo-squared) and status flag
#
data_I
_shelx_title ' mm in P-1'
_shelx_refln_list_code          4
_shelx_F_calc_maximum      709.52
_exptl_crystal_F_000      2062.00
_reflns_d_resolution_high  0.7489
 
loop_
 _symmetry_equiv_pos_as_xyz
 'x, y, z'
 '-x, -y, -z'
 
_cell_length_a    11.8790
_cell_length_b    12.5030
_cell_length_c    18.4180
_cell_angle_alpha  73.382
_cell_angle_beta   87.297
_cell_angle_gamma  67.557
 
_shelx_F_squared_multiplier     1.000
 
loop_
 _refln_index_h
 _refln_index_k
 _refln_index_l
 _refln_F_squared_calc
 _refln_F_squared_meas
 _refln_F_squared_sigma
 _refln_observed_status
   1   0   0    29057.15    29687.62    471.15 o
   2   0   0     7264.57     7851.99    161.55 o
   3   0   0   204199.02   199609.44   3034.78 o
   4   0   0    22905.49    23382.72    439.65 o
   5   0   0    21315.26    21654.73    434.25 o
   6   0   0     7901.17     8711.03    246.60 o
   7   0   0    26073.71    26720.34    558.90 o
   8   0   0     8805.54     9451.73    294.75 o
   9   0   0     3764.54     3767.37    189.00 o
  10   0   0    11549.37    11478.06    368.10 o
  11   0   0     1267.96     1320.74    132.30 o
  12   0   0       91.50       37.50     33.89 o
  13   0   0     8207.35     8103.54    356.85 o
  14   0   0      115.06      140.40     77.85 o
 -14   1   0     1189.47     1077.74    157.95 o
 -13   1   0     2222.93     1980.88    188.10 o
 -12   1   0     4171.74     3993.72    237.60 o
 -11   1   0      781.12      789.29    115.20 o
 -10   1   0     2558.00     2618.98    174.60 o
  -9   1   0     4655.79     4756.46    220.50 o
  -8   1   0     1679.24     1714.04    122.85 o
  -7   1   0      664.03      612.00     77.40 o
  -6   1   0      643.31      659.24     72.90 o
  -5   1   0    15201.63    15595.98    359.10 o
  -4   1   0    16337.04    16670.57    355.95 o
  -3   1   0    83263.44    81350.82   1282.94 o
  -2   1   0     1647.36     1646.09     68.85 o
  -1   1   0     4600.82     4799.66    113.85 o
   0   1   0    80441.82    72676.68   1115.09 o
   1   1   0    68626.91    64281.55    993.14 o
   2   1   0       74.83       62.55     12.15 o
   3   1   0      561.13      612.90     40.50 o
   4   1   0    88278.45    84449.50   1318.49 o
   5   1   0    15961.28    16292.12    342.00 o
   6   1   0    22018.39    22399.47    454.95 o
   7   1   0     5830.69     6019.15    204.75 o
   8   1   0      175.37      173.25     48.15 o
   9   1   0        3.14       32.85     30.15 o
  10   1   0       81.56      103.08     43.42 o
  11   1   0     1681.86     1905.60    132.97 o
  12   1   0     3029.87     3002.97    180.67 o
  13   1   0      662.47      676.34    115.65 o
 -13   2   0      153.59       31.50     53.10 o
 -12   2   0     3161.85     3209.82    225.00 o
 -11   2   0      743.63      633.15    113.40 o
 -10   2   0      423.90      620.55    105.30 o
  -9   2   0     1889.84     1912.48    145.80 o
  -8   2   0     1008.29     1134.89    110.70 o
  -6   2   0      140.14       55.35     36.00 o
  -5   2   0      354.20      375.30     56.70 o
  -4   2   0    10644.27    11006.01    280.80 o
  -3   2   0       20.35       16.65     24.75 o
  -2   2   0       28.93        2.70     17.55 o
  -1   2   0    31551.38    33048.64    564.75 o
   0   2   0      200.01      209.70     26.55 o
   1   2   0     2098.42     2208.09     54.57 o
   2   2   0     3468.44     3661.40     72.13 o
   3   2   0    43873.15    42973.31    503.49 o
   4   2   0     1905.12     1634.19     42.88 o
   5   2   0     2195.51     2360.74    212.62 o
   6   2   0     3947.47     4544.96    157.50 o
   7   2   0      755.64      872.09     72.90 o
   8   2   0      439.92      512.55     66.15 o
   9   2   0     4672.24     4562.24    136.18 o
  10   2   0      149.30      162.80     42.07 o
  11   2   0     2681.05     2684.69     97.24 o
  12   2   0     2524.53     2818.80    106.60 o
 -13   3   0       86.67       72.00     66.60 o
 -12   3   0     3044.98     3232.77    236.70 o
 -11   3   0      238.53      253.35     88.65 o
 -10   3   0     2182.27     2232.88    179.10 o
  -9   3   0      723.51      843.29    116.10 o
  -8   3   0        2.57      -24.75     28.80 o
  -7   3   0     9655.94     9953.47    329.40 o
  -6   3   0       24.44       45.90     38.70 o
  -5   3   0     6634.65     6376.00    229.05 o
  -4   3   0     4099.26     4616.51    180.45 o
  -3   3   0     3854.53     3671.52    148.05 o
  -2   3   0    11871.28    11618.46    282.15 o
  -1   3   0     3149.81     3320.97    124.20 o
   0   3   0    19180.57    19220.25    375.30 o
   1   3   0     8259.23     8291.30    140.48 o
   2   3   0   159759.25   155971.83   1787.46 o
   3   3   0   110431.26   109158.17   1210.57 o
   4   3   0     2084.70     2053.75    189.67 o
   5   3   0     1196.22     1250.08     39.71 o
   6   3   0    23087.48    22285.53    254.93 o
   7   3   0    19012.50    18978.30    239.35 o
   8   3   0        0.81       52.40     28.38 o
   9   3   0        4.57       15.85     16.39 o
  10   3   0    27852.46    28304.34    360.18 o
  11   3   0     3035.18     3201.80    117.50 o
  12   3   0     1562.88     1634.76     97.69 o
 -12   4   0      660.20      530.10    126.00 o
 -11   4   0     7871.79     7294.89    350.10 o
 -10   4   0     4103.89     4034.22    245.70 o
  -9   4   0     7839.60     7984.74    339.30 o
  -8   4   0     6107.10     6086.65    279.90 o
  -7   4   0     1644.32     1669.04    140.85 o
  -6   4   0    18599.95    19079.40    497.70 o
  -5   4   0     5670.42     5772.55    232.65 o
  -4   4   0      451.55      460.35     69.75 o
  -3   4   0    60338.33    61366.47   1083.14 o
  -2   4   0      515.09      630.90     69.30 o
  -1   4   0    45460.14    43774.76    786.59 o
   0   4   0    10210.66    10307.62    261.45 o
   1   4   0       11.95       86.12     75.82 o
   2   4   0   112022.32   109713.48   2191.94 o
   3   4   0    30812.57    30855.13    403.47 o
   4   4   0     6446.27     6389.08    132.40 o
   5   4   0      226.99      292.77     98.10 o
   6   4   0     4825.83     4735.38    102.13 o
   7   4   0   262711.41   256286.09   2234.39 o
   8   4   0    25989.54    25426.01    303.24 o
   9   4   0      279.85      301.34     32.94 o
  10   4   0    33830.07    33736.52    509.69 o
  11   4   0     5845.40     5724.37    239.17 o
  12   4   0      652.43      560.25     97.20 o
  13   4   0      654.30      681.74    111.60 o
 -11   5   0     3633.36     3727.32    265.05 o
 -10   5   0     1185.54     1302.29    165.15 o
  -9   5   0      919.62     1048.04    141.75 o
  -8   5   0       61.15       71.10     55.35 o
  -7   5   0     2010.22     2007.88    159.75 o
  -6   5   0      472.36      537.75     95.40 o
  -5   5   0     4612.71     4859.06    229.50 o
  -4   5   0     1517.86     1817.54    131.85 o
  -3   5   0    11877.00    12036.06    347.85 o
  -2   5   0    26675.15    26553.84    570.60 o
  -1   5   0      910.32      643.04     74.25 o
   0   5   0     1435.95     1449.89     98.10 o
   1   5   0    21758.86    20266.75    310.24 o
   2   5   0    14479.53    15653.55    254.54 o
   3   5   0    48849.50    51451.12    639.68 o
   4   5   0    10081.78    10631.98    195.73 o
   5   5   0     3489.43     3893.97    108.48 o
   6   5   0       76.38      136.09     49.47 o
   7   5   0     7015.83     7381.00    122.45 o
   8   5   0     9696.54     9726.46    208.83 o
   9   5   0      706.90      626.79     67.72 o
  10   5   0      455.84      481.20     91.80 o
  11   5   0    14250.58    14564.25    392.40 o
  12   5   0      271.66      289.35     79.20 o
  13   5   0      360.98      346.95     89.55 o
  14   5   0     5746.49     6379.60    314.55 o
 -10   6   0     4435.26     3827.22    265.05 o
  -9   6   0    10462.17    10205.02    423.90 o
  -8   6   0      605.33      556.20    114.75 o
  -7   6   0     2144.18     2214.43    177.75 o
  -6   6   0     1396.60     1533.14    148.05 o
  -5   6   0     2884.44     2896.63    184.05 o
  -4   6   0     1398.07     1332.44    127.35 o
  -3   6   0       53.17       85.95     46.35 o
  -2   6   0      419.80      495.90     77.85 o
  -1   6   0      575.17      517.95     74.70 o
   0   6   0     9811.79    11033.46    322.20 o
   1   6   0     1081.25     1162.79     93.60 o
   2   6   0     6815.18     6479.20    155.23 o
   3   6   0    83424.87    82327.77    986.09 o
   4   6   0    21150.33    20747.91    326.97 o
   5   6   0      142.77      239.20     48.15 o
   6   6   0    25922.18    24922.16    380.59 o
   7   6   0        8.08        7.06     25.87 o
   8   6   0      588.39      627.80     62.32 o
   9   6   0      730.28      867.08     65.36 o
  10   6   0      454.18      473.13     54.58 o
  11   6   0      958.48      647.87    292.72 o
  12   6   0      363.99      231.75     74.25 o
  13   6   0     1448.21     1496.24    156.15 o
  14   6   0      637.11      627.75    121.50 o
  -9   7   0      358.76      368.10    112.05 o
  -8   7   0      336.16      433.80    112.95 o
  -7   7   0        3.67       -5.40     45.00 o
  -6   7   0      302.79      279.00     85.05 o
  -5   7   0      449.35      432.45     96.30 o
  -4   7   0      152.47      123.30     58.50 o
  -3   7   0      299.36      314.10     76.05 o
  -2   7   0    10476.68    10471.42    349.20 o
  -1   7   0    14243.20    14009.29    406.35 o
   0   7   0    32951.54    32851.99    702.44 o
   1   7   0        2.77      -10.35     30.60 o
   2   7   0       92.63       77.59     45.00 o
   3   7   0    11234.88    10509.01    219.39 o
   4   7   0     1273.16     1189.28     69.97 o
   5   7   0    44195.20    44108.79    600.91 o
   6   7   0     1060.37     1029.73     66.78 o
   7   7   0    30517.65    30075.02    458.54 o
   8   7   0      567.26      584.30     55.92 o
   9   7   0    20604.70    21176.42    368.25 o
  10   7   0     9543.02     9777.59    260.77 o
  11   7   0     4470.71     4604.36    242.55 o
  12   7   0     3149.85     3610.77    223.20 o
  13   7   0     5753.07     5790.10    297.00 o
  14   7   0        1.85        8.10     54.90 o
  15   7   0      106.28       34.20     65.70 o
  -8   8   0     3135.75     3098.23    247.95 o
  -7   8   0     2848.67     2743.63    222.30 o
  -6   8   0     3392.27     3779.07    249.75 o
  -5   8   0      444.93      425.25    100.35 o
  -4   8   0    30864.62    29194.87    733.49 o
  -3   8   0    10679.86    10333.27    378.00 o
  -2   8   0     6674.61     6627.55    287.10 o
  -1   8   0    36341.43    36585.16    812.69 o
   0   8   0     5909.88     5705.51    252.90 o
   1   8   0     4261.33     4331.22    212.40 o
   2   8   0     7017.96     7309.66    208.35 o
   3   8   0     3808.71     3452.65    126.96 o
   4   8   0    52205.48    52031.08    705.78 o
   5   8   0     4846.97     4891.34    149.55 o
   6   8   0    48222.04    48056.07    664.34 o
   7   8   0     1822.78     1850.64     92.76 o
   8   8   0     4664.67     4807.00    263.92 o
   9   8   0    52854.40    53535.35    744.45 o
  10   8   0     7106.33     7079.86    199.39 o
  11   8   0     1694.52     1616.39    153.00 o
  12   8   0     1745.35     1849.94    163.80 o
  13   8   0     2966.22     2941.18    217.35 o
  14   8   0     2570.40     2405.68    207.45 o
  15   8   0      803.16      740.24    141.75 o
  -7   9   0      136.77       86.85     83.25 o
  -6   9   0     2527.28     2442.13    217.80 o
  -5   9   0       40.80       82.80     59.40 o
  -4   9   0     2983.57     2813.83    214.20 o
  -3   9   0     2099.42     2378.68    190.80 o
  -2   9   0       12.91       70.65     55.80 o
  -1   9   0      142.42      139.05     61.65 o
   0   9   0     6191.34     6566.80    288.90 o
   1   9   0      106.92      175.05     64.35 o
   2   9   0     2256.58     2453.38    164.25 o
   3   9   0      726.81      953.82     99.67 o
   4   9   0     3997.70     4209.85    171.90 o
   5   9   0     5032.98     5073.76    162.11 o
   6   9   0        6.96       51.00     26.55 o
   7   9   0      817.74      786.41     69.56 o
   8   9   0    22777.60    23001.16    409.21 o
   9   9   0       41.88       38.70     29.33 o
  10   9   0     3230.04     3109.01    134.03 o
  11   9   0     7208.52     7546.89    338.40 o
  12   9   0      120.26      103.50     70.20 o
  13   9   0      148.37       90.00     69.75 o
  14   9   0     1034.01     1161.44    162.00 o
  15   9   0      153.50      162.45     94.50 o
  -6  10   0      494.87      382.95    113.40 o
  -5  10   0     2020.71     2336.83    220.05 o
  -4  10   0      170.51      113.40     75.60 o
  -3  10   0    10076.02     9706.87    413.55 o
  -2  10   0    17068.41    16717.82    541.80 o
  -1  10   0      366.23      308.70     87.30 o
   0  10   0    10126.58    10223.92    393.30 o
   1  10   0     9082.17     8889.23    355.95 o
   2  10   0      119.22      135.00     61.20 o
   3  10   0     2108.72     2271.13    165.15 o
   4  10   0      105.11      101.36     36.99 o
   5  10   0     7213.03     7111.97    204.80 o
   6  10   0     1983.83     1951.43    143.77 o
   7  10   0     1010.10      909.28     78.08 o
   8  10   0     7149.44     6995.02    205.42 o
   9  10   0     6516.51     6188.84    195.97 o
  10  10   0    10838.68    10994.99    274.80 o
  11  10   0    13624.75    13720.39    483.75 o
  12  10   0      268.94      269.10     94.05 o
  13  10   0     4051.59     4368.12    280.35 o
  14  10   0      137.34       79.65     80.10 o
  15  10   0      107.60       64.80     77.85 o
  -5  11   0      176.55      206.55     98.55 o
  -4  11   0      283.26      341.10    110.70 o
  -3  11   0     1607.80     1601.99    187.20 o
  -2  11   0       35.39      409.95    110.70 o
  -1  11   0     1439.53     1268.99    156.15 o
   0  11   0      297.01      305.10     92.25 o
   1  11   0       38.40       16.20     42.75 o
   2  11   0     5352.41     5264.51    276.75 o
   3  11   0        7.31       50.40     49.05 o
   4  11   0     4147.58     4183.80    166.04 o
   5  11   0     1784.29     1644.01    107.12 o
   6  11   0    20340.47    20099.81    397.39 o
   7  11   0     4293.53     4302.52    164.34 o
   8  11   0      932.67      879.62     82.32 o
   9  11   0      950.96     1111.62     92.53 o
  10  11   0      948.25      959.39    140.40 o
  11  11   0      140.02      139.05     73.80 o
  12  11   0     9371.85     9895.87    427.95 o
  13  11   0     1870.92     1813.94    197.10 o
  14  11   0     2655.43     2735.08    237.60 o
  -3  12   0        1.06      -15.75     43.20 o
  -2  12   0     1086.15     1123.19    168.30 o
  -1  12   0     9315.74     9287.93    425.25 o
   0  12   0      523.87      601.20    127.35 o
   1  12   0     1232.48     1078.64    148.05 o
   2  12   0     2988.04     2992.48    218.70 o
   3  12   0     9616.93    10078.57    401.40 o
   4  12   0        4.98       44.55     47.25 o
   5  12   0      277.92      310.19     60.75 o
   6  12   0    15255.49    14629.00    341.10 o
   7  12   0      177.26      172.26     52.65 o
   8  12   0     3804.53     3579.37    158.91 o
   9  12   0     1668.55     1735.21    201.37 o
  10  12   0     5283.22     5403.56    302.40 o
  11  12   0      739.82     1076.84    157.50 o
  12  12   0     1472.95     1357.19    181.35 o
  13  12   0      501.95      403.20    122.85 o
  14  12   0       28.60       50.85     82.80 o
  -2  13   0      286.72      393.75    121.50 o
  -1  13   0     2322.30     2533.03    237.15 o
   0  13   0     1298.66     1391.84    180.00 o
   1  13   0     1049.59      919.79    151.20 o
   2  13   0      433.03      577.35    120.60 o
   3  13   0       85.06      117.45     66.60 o
   4  13   0     4022.78     3995.52    252.90 o
   5  13   0     1320.75     1151.54    143.10 o
   6  13   0      542.59      608.16     82.37 o
   7  13   0    10042.18    10053.93    286.72 o
   8  13   0       43.73       90.77     38.26 o
   9  13   0      329.47      289.59     62.58 o
  10  13   0     2925.69     2735.53    226.35 o
  11  13   0       27.94      -31.05     59.85 o
  12  13   0       64.07      -16.65     58.50 o
  13  13   0     1145.19     1252.34    185.85 o
   1  14   0      399.33      406.35    112.05 o
   2  14   0     5192.98     5168.21    318.60 o
   3  14   0     1230.46     1195.19    165.15 o
   4  14   0     2103.21     2165.38    200.25 o
   5  14   0     3449.40     3343.47    238.50 o
   6  14   0     1102.63     1555.64    169.20 o
   7  14   0     2358.71     2463.18    145.27 o
   8  14   0     2948.92     2669.35    208.80 o
   9  14   0      665.60      484.20    121.95 o
  10  14   0      479.74      478.35    124.20 o
  11  14   0       20.35       50.85     74.70 o
  12  14   0     2290.38     2312.98    235.35 o
   3  15   0     1990.10     2123.08    222.75 o
   4  15   0      379.53      378.90    108.00 o
   5  15   0      611.27      917.54    149.85 o
   6  15   0      360.22      319.05     94.95 o
   7  15   0      265.21      263.25     87.30 o
   8  15   0       15.81       55.00     42.63 o
   9  15   0     2354.10     2469.13    236.70 o
  10  15   0      384.66      238.95    106.65 o
 -10 -15   1      623.21      610.65    155.25 o
  -9 -15   1      646.54      647.54    149.40 o
  -8 -15   1      346.10      336.15     93.60 o
  -7 -15   1     2516.77     2731.93    220.95 o
  -6 -15   1     1243.37     1052.54    157.50 o
  -5 -15   1      379.92      469.35    117.90 o
  -4 -15   1      959.69      872.09    157.50 o
 -12 -14   1      198.94      144.00     97.20 o
 -11 -14   1     3412.72     3443.37    273.15 o
 -10 -14   1     3019.46     3278.67    262.80 o
  -9 -14   1      465.99      428.61     90.00 o
  -8 -14   1     3586.31     3574.87    175.91 o
  -7 -14   1       84.80       84.15     57.15 o
  -6 -14   1     4191.99     4523.81    278.10 o
  -5 -14   1     2108.59     2139.73    204.75 o
  -4 -14   1     6617.89     7081.59    365.40 o
  -3 -14   1    11297.45    11019.96    472.50 o
  -2 -14   1     1336.97     1299.59    178.20 o
  -1 -14   1     5370.02     5178.11    328.95 o
 -13 -13   1      474.05      562.05    139.95 o
 -12 -13   1      219.34      153.45     82.80 o
 -11 -13   1     1327.97     1348.19    181.35 o
 -10 -13   1       75.77       71.10     77.85 o
  -9 -13   1     1309.96     1409.92    114.30 o
  -8 -13   1      953.05      961.52    134.77 o
  -7 -13   1     1365.70     1267.37    108.48 o
  -6 -13   1      746.04      761.39    125.10 o
  -5 -13   1       18.76       -4.50     39.15 o
  -4 -13   1     6985.85     6951.10    342.45 o
  -3 -13   1     1334.58     1434.14    168.75 o
  -2 -13   1      942.75     1048.94    156.15 o
  -1 -13   1     1886.60     1997.08    204.75 o
   0 -13   1      188.24      208.80     79.65 o
   1 -13   1      867.39      555.30    132.75 o
 -14 -12   1     4355.77     4393.32    307.35 o
 -13 -12   1       14.41      -62.55     62.55 o
 -12 -12   1     6181.90     6666.70    356.85 o
 -11 -12   1     3354.32     3230.52    240.30 o
 -10 -12   1     5461.34     5040.61    195.73 o
  -9 -12   1     1730.80     1797.00    120.84 o
  -8 -12   1      606.11      605.36     79.06 o
  -7 -12   1     2875.29     2904.51    144.67 o
  -6 -12   1     2275.74     2210.61    175.05 o
  -5 -12   1      494.18      504.90    102.15 o
  -4 -12   1      227.44       92.25     62.55 o
  -3 -12   1     4574.16     4563.86    263.70 o
  -2 -12   1     4017.81     4182.72    261.45 o
  -1 -12   1      423.08      383.85    107.10 o
   0 -12   1      317.85      268.20     94.50 o
   1 -12   1     2207.03     2367.88    222.30 o
   2 -12   1     5249.91     5557.46    334.35 o
   3 -12   1      926.09      908.09    164.70 o
 -14 -11   1      252.89      328.50    116.10 o
 -13 -11   1      444.68      500.40    130.95 o
 -12 -11   1     2435.11     2650.48    223.20 o
 -11 -11   1      234.55      265.95     89.10 o
 -10 -11   1     9078.12     9418.08    265.96 o
  -9 -11   1       58.97       33.58     31.72 o
  -8 -11   1     7180.14     7224.94    222.87 o
  -7 -11   1        0.19      -18.93     32.40 o
  -6 -11   1     5209.54     5136.79    183.50 o
  -5 -11   1     1235.18     1299.26     99.59 o
  -4 -11   1       13.89       -1.80     34.65 o
  -3 -11   1      568.28      744.74    114.30 o
  -2 -11   1      913.33     1224.44    142.20 o
  -1 -11   1     1851.80     1844.54    174.60 o
   0 -11   1       94.41      262.35     81.45 o
   1 -11   1     1957.11     2055.13    197.10 o
   2 -11   1     4234.24     3919.47    264.15 o
   3 -11   1      308.28      280.80    101.70 o
   4 -11   1       35.15       61.20     74.25 o
   5 -11   1     2217.94     2096.98    225.90 o
 -15 -10   1     4409.42     4262.82    294.30 o
 -14 -10   1    10257.25    10454.77    450.45 o
 -13 -10   1     4075.20     3950.52    264.15 o
 -12 -10   1     3161.12     3104.98    229.50 o
 -11 -10   1      107.16      152.55     74.25 o
 -10 -10   1      169.38      108.31     57.37 o
  -9 -10   1     4524.33     4455.54    166.99 o
  -8 -10   1      562.85      596.33     69.09 o
  -7 -10   1       33.19       44.81     78.30 o
  -6 -10   1      656.85      758.11    195.30 o
  -5 -10   1     2027.01     2144.58    113.14 o
  -4 -10   1    13947.68    14284.37    315.62 o
  -3 -10   1     4723.18     4967.06    248.40 o
  -2 -10   1     6268.21     6413.35    292.95 o
  -1 -10   1    39555.30    39951.14    911.69 o
   0 -10   1      389.41      327.15     86.40 o
   1 -10   1     2936.11     2873.23    211.05 o
   2 -10   1    11193.88    10899.37    432.45 o
   3 -10   1     4351.91     4320.42    273.15 o
   4 -10   1     2391.41     2340.43    213.75 o
   5 -10   1     3219.86     3011.38    244.35 o
   6 -10   1     7432.79     6697.75    373.05 o
 -15  -9   1     4995.65     5072.36    313.20 o
 -14  -9   1        6.31       15.30     58.95 o
 -13  -9   1      461.88      379.80    105.75 o
 -12  -9   1    15981.76    16539.62    540.45 o
 -11  -9   1      723.38      740.69    118.35 o
 -10  -9   1     2394.19     2344.95    118.31 o
  -9  -9   1     4144.12     4277.77    198.00 o
  -8  -9   1       24.66       34.33     26.57 o
  -7  -9   1     4198.12     4192.37    310.72 o
  -6  -9   1        5.31        5.62     23.07 o
  -5  -9   1     4004.50     3727.03    139.68 o
  -4  -9   1      842.54      873.80     75.28 o
  -3  -9   1     1327.02     1497.80    279.45 o
  -2  -9   1     6248.68     5781.55    261.90 o
  -1  -9   1      234.24      234.45     70.65 o
   0  -9   1      122.44      216.90     69.30 o
   1  -9   1       44.45       48.60     53.10 o
   2  -9   1      769.56      682.19    116.10 o
   3  -9   1    12164.59    12128.75    450.00 o
   4  -9   1     2724.10     3032.98    222.75 o
   5  -9   1     5368.70     5398.61    305.10 o
   6  -9   1     2660.42     2538.88    229.50 o
   7  -9   1       39.03      -15.75     63.90 o
 -15  -8   1     4585.72     4723.61    295.65 o
 -14  -8   1      168.33       89.55     76.95 o
 -13  -8   1    17847.04    17952.61    569.25 o
 -12  -8   1     1108.82     1434.14    154.80 o
 -11  -8   1       45.74       21.73     29.35 o
 -10  -8   1     7579.14     7597.00    210.94 o
  -9  -8   1      869.38      929.38     76.02 o
  -8  -8   1      335.10      403.21     54.02 o
  -7  -8   1    10182.78     9983.71    232.13 o
  -6  -8   1     1892.46     1973.43    112.27 o
  -5  -8   1      903.78      921.64     89.77 o
  -4  -8   1     6154.12     6070.82    172.17 o
  -3  -8   1    32127.71    31692.91    492.47 o
  -2  -8   1      143.41      222.75     65.25 o
  -1  -8   1      734.67      728.09     98.10 o
   0  -8   1    40540.28    41226.43    878.84 o
   1  -8   1      368.73      403.20     87.75 o
   2  -8   1    12148.49    11591.91    402.75 o
   3  -8   1     1764.61     1629.44    156.15 o
   4  -8   1     5553.85     5712.26    289.80 o
   5  -8   1     5203.31     4966.16    277.65 o
   6  -8   1      404.27      577.80    119.25 o
   7  -8   1        9.24      -43.20     45.90 o
   8  -8   1     4156.15     3871.77    278.10 o
 -14  -7   1      150.98      105.75     77.85 o
 -13  -7   1    14102.87    13976.44    481.50 o
 -12  -7   1      416.47      351.00     89.55 o
 -11  -7   1     8888.27     9301.21    236.68 o
 -10  -7   1     4167.30     4172.30    147.05 o
  -9  -7   1    13843.04    14119.80    287.84 o
  -8  -7   1      104.84      186.54     38.76 o
  -7  -7   1      366.88      403.89     49.74 o
  -6  -7   1      392.26      339.93     45.88 o
  -5  -7   1     2936.52     2845.18    108.18 o
  -4  -7   1     4788.10     4568.10    138.69 o
  -3  -7   1    32496.95    32370.54    483.07 o
  -2  -7   1      599.08      576.78     57.10 o
  -1  -7   1     3420.89     3508.62    181.35 o
   0  -7   1     3015.90     3374.07    181.80 o
   1  -7   1      200.27      228.60     64.35 o
   2  -7   1      804.05      826.64    106.20 o
   3  -7   1        3.15       52.65     44.55 o
   4  -7   1      458.30      490.50     96.30 o
   5  -7   1     1589.31     1645.64    159.75 o
   6  -7   1      975.21     1092.59    142.65 o
   7  -7   1      222.24      245.70     93.15 o
   8  -7   1      197.18      274.50    100.35 o
   9  -7   1     4704.45     3784.92    269.55 o
 -14  -6   1     3714.08     3635.07    238.05 o
 -13  -6   1      314.16      337.05     92.25 o
 -12  -6   1      982.68     1146.32     88.37 o
 -11  -6   1      203.20      264.60     48.63 o
 -10  -6   1     4005.87     4140.53    143.62 o
  -9  -6   1     3442.41     3404.43    123.96 o
  -8  -6   1    16697.48    16318.09    568.57 o
  -7  -6   1    54586.24    53721.35    707.41 o
  -6  -6   1    25822.09    25278.37    390.88 o
  -5  -6   1     7790.65     7945.39    179.27 o
  -4  -6   1    11443.41    11653.47    225.89 o
  -3  -6   1      903.93      755.14     54.70 o
  -2  -6   1        0.64       24.99     19.87 o
  -1  -6   1     3096.02     2936.23    152.10 o
   0  -6   1       18.09       75.60     38.70 o
   1  -6   1      393.40      372.15     69.75 o
   2  -6   1     6689.23     7105.44    265.50 o
   3  -6   1     3991.37     3861.87    200.25 o
   4  -6   1     1635.22     1933.18    149.40 o
   5  -6   1    24967.15    25094.95    632.70 o
   6  -6   1    28924.59    29710.57    731.69 o
   7  -6   1     1705.19     2014.63    177.75 o
   8  -6   1     1561.04     1357.64    157.50 o
   9  -6   1     7937.95     8038.29    374.85 o
  10  -6   1      619.16      659.24    136.35 o
 -13  -5   1      428.27      557.55    104.40 o
 -12  -5   1     1456.11     1683.20    132.97 o
 -11  -5   1     3123.00     3178.77    130.22 o
 -10  -5   1       95.14       98.53     44.55 o
  -9  -5   1     2394.08     2529.07    104.04 o
  -8  -5   1     4242.99     4261.19    130.22 o
  -7  -5   1     9251.43     9695.38    202.74 o
  -6  -5   1     1220.93     1223.09     63.31 o
  -5  -5   1   114143.66   113402.63   1306.36 o
  -4  -5   1     6369.65     7221.96    274.50 o
  -3  -5   1     1276.49     1633.00     69.65 o
  -2  -5   1    51549.99    52227.13    657.78 o
  -1  -5   1      381.97      410.40     60.75 o
   0  -5   1     2525.06     2425.93    129.15 o
   1  -5   1     1218.05     1020.59     88.20 o
   2  -5   1      381.58      417.60     67.95 o
   3  -5   1    10112.72     9508.88    304.65 o
   4  -5   1        5.10       67.05     41.85 o
   5  -5   1      121.11      234.90     66.60 o
   6  -5   1       39.05        1.80     44.10 o
   7  -5   1     3147.40     3393.87    210.60 o
   8  -5   1     1879.19     1996.63    169.65 o
   9  -5   1     1890.22     1736.54    174.60 o
  10  -5   1     2944.51     2943.43    228.15 o
  11  -5   1      590.69      628.65    130.50 o
 -12  -4   1     9840.51    10111.63    250.85 o
 -11  -4   1    27098.81    27643.54    457.14 o
 -10  -4   1    30669.70    30651.60    477.05 o
  -9  -4   1     8412.19     8078.15    192.01 o
  -8  -4   1      258.69      328.69     45.33 o
  -7  -4   1       55.77      140.91     43.18 o
  -6  -4   1    87325.28    85718.66    802.96 o
  -5  -4   1    35028.88    34727.18    461.66 o
  -4  -4   1     3781.38     4262.77    107.95 o
  -3  -4   1    68985.66    67101.90   1548.21 o
  -2  -4   1     2649.45     2466.23     79.39 o
  -1  -4   1    33183.98    31321.75    418.20 o
   0  -4   1     3020.13     2507.83    118.80 o
   1  -4   1     3899.49     4048.62    158.40 o
   2  -4   1    18021.25    17104.37    401.40 o
   3  -4   1      548.22      697.94     77.40 o
   4  -4   1    21871.61    21161.54    497.25 o
   5  -4   1    24468.57    25030.15    579.60 o
   6  -4   1      150.61      227.25     67.05 o
   7  -4   1    18222.98    17870.26    495.45 o
   8  -4   1     1500.42     1467.44    144.90 o
   9  -4   1     4212.45     4053.57    236.70 o
  10  -4   1     3225.14     3094.63    219.60 o
  11  -4   1      329.22      377.10    109.35 o
  12  -4   1     2543.15     2567.91    160.89 o
 -12  -3   1       29.45        3.80     26.69 o
 -11  -3   1     1025.31     1065.07     79.55 o
 -10  -3   1     3661.77     3863.29    108.03 o
  -9  -3   1     9839.29     9726.74    168.79 o
  -8  -3   1    15719.62    15865.74    220.15 o
  -7  -3   1    23806.07    23315.37    351.57 o
  -6  -3   1    76921.25    76641.67    717.14 o
  -5  -3   1      198.56      249.81     20.35 o
  -4  -3   1    38398.50    37401.58    470.07 o
  -3  -3   1      591.84      528.79     34.03 o
  -2  -3   1    22460.40    23609.04    314.65 o
  -1  -3   1    68820.33    67740.94    782.77 o
   0  -3   1     1079.56     1004.39     68.85 o
   1  -3   1    24053.37    24811.01    481.50 o
   2  -3   1      348.66      334.35     48.60 o
   3  -3   1    25415.63    25531.90    522.90 o
   4  -3   1     5531.24     5688.41    202.50 o
   5  -3   1     1730.34     1870.64    121.95 o
   6  -3   1     8612.07     8231.34    279.45 o
   7  -3   1      796.92      807.29    100.80 o
   8  -3   1     5819.53     5784.71    256.05 o
   9  -3   1      203.52      316.80     82.35 o
  10  -3   1      696.81      746.99    118.35 o
  11  -3   1     2338.10     2404.78    193.95 o
  12  -3   1      321.39      302.08     71.55 o
  13  -3   1      450.37      423.00    116.10 o
 -12  -2   1        2.48       46.35     38.70 o
 -11  -2   1       58.36       97.81     28.35 o
 -10  -2   1      527.27      484.66     55.68 o
  -9  -2   1     1301.63     1311.77     74.01 o
  -8  -2   1     7015.80     7050.26    190.57 o
  -7  -2   1    20055.65    19673.88    309.89 o
  -6  -2   1     3227.08     3229.13    119.02 o
  -5  -2   1    21223.40    21098.30    299.82 o
  -4  -2   1    16779.57    15483.17    225.38 o
  -3  -2   1    45854.61    45812.33   1155.59 o
  -2  -2   1    19055.20    19235.48    251.33 o
  -1  -2   1      728.33      785.92     32.93 o
   0  -2   1    56899.09    58175.10    927.89 o
   1  -2   1    24790.79    25589.50    461.70 o
   2  -2   1     1549.02     1855.79     89.55 o
   3  -2   1     2686.16     2767.03    116.55 o
   4  -2   1     1194.33     1215.89     83.25 o
   5  -2   1    11500.03    11298.51    303.75 o
   6  -2   1      311.59      422.10     66.60 o
   7  -2   1       43.70       40.05     37.35 o
   8  -2   1    27454.93    28134.23    640.79 o
   9  -2   1      289.95      400.05     81.90 o
  10  -2   1      720.47      767.24    112.95 o
  11  -2   1     1496.51     1439.99    154.35 o
  12  -2   1     7910.21     7732.47    247.92 o
  13  -2   1     1792.15     1850.84    193.05 o
 -13  -1   1       70.07      137.17     47.55 o
 -12  -1   1     1381.69     1420.18    101.15 o
 -11  -1   1     4199.66     4534.75    160.37 o
 -10  -1   1     7424.45     7636.44    284.40 o
  -9  -1   1      320.31      388.80     68.40 o
  -8  -1   1    33188.45    33610.69    681.74 o
  -7  -1   1       89.51      106.65     38.25 o
  -5  -1   1     1178.09     1487.69     83.25 o
  -4  -1   1      783.31      640.34     53.10 o
  -3  -1   1     8076.05     7991.70    142.42 o
  -2  -1   1     8163.54     8330.33    172.80 o
  -1  -1   1    15283.81    15385.38    270.45 o
   0  -1   1    38939.04    39783.29    632.25 o
   1  -1   1      449.08      475.65     34.20 o
   2  -1   1    33889.99    34114.68    573.75 o
   3  -1   1      139.49      218.70     32.85 o
   5  -1   1    22095.50    22998.42    471.60 o
   6  -1   1      732.58      670.04     72.00 o
   7  -1   1     8992.46     9115.13    283.05 o
   8  -1   1     1366.93     1548.89    117.90 o
   9  -1   1       16.20       38.25     42.30 o
  10  -1   1    17698.68    17176.81    481.95 o
  11  -1   1       59.81       65.99     36.74 o
  12  -1   1      119.53       42.03     49.05 o
  13  -1   1      361.72      361.80     99.45 o
  14  -1   1     3994.86     4092.27    273.15 o
 -14   0   1      930.73      677.24    125.55 o
 -13   0   1     3596.15     3509.68    161.80 o
 -12   0   1     1082.10     1015.19    130.95 o
 -11   0   1    10731.56    11025.36    383.85 o
 -10   0   1       93.10      164.25     56.70 o
  -9   0   1     2904.99     2894.58    117.18 o
  -8   0   1    22037.78    22907.97    527.85 o
  -7   0   1    53353.16    53402.43    963.89 o
  -6   0   1     7957.33     8963.93    256.50 o
  -5   0   1    25907.99    28500.98    544.05 o
  -4   0   1   373196.94   343278.91   5414.36 o
  -3   0   1   139340.02   138847.31   2186.98 o
  -2   0   1      111.45      120.15     20.25 o
  -1   0   1   106717.08    99073.92   1576.34 o
   1   0   1    83233.50    80218.17   1287.89 o
   2   0   1     2038.56     2294.08     69.75 o
   3   0   1    11991.87    12359.60    247.95 o
   4   0   1    23602.49    22669.47    424.35 o
   5   0   1     4895.96     5879.65    177.75 o
   6   0   1    76316.42    78048.29   1286.54 o
   7   0   1    12948.08    12607.55    330.75 o
   8   0   1      285.14      305.10     59.40 o
   9   0   1    23232.41    22284.28    531.45 o
  10   0   1     2378.34     2431.78    157.95 o
  11   0   1     8077.63     8067.98    224.49 o
  12   0   1    13089.76    13274.90    450.90 o
  13   0   1       69.67       52.20     57.60 o
  14   0   1     1714.71     1959.73    192.15 o
 -14   1   1      114.56       36.90     64.80 o
 -13   1   1        4.00        6.75     60.30 o
 -12   1   1        0.53      -12.15     44.55 o
 -11   1   1     2247.14     2273.38    175.95 o
 -10   1   1      170.28      274.95     75.60 o
  -9   1   1    14947.24    15401.58    439.20 o
  -8   1   1     2294.67     2243.23    144.00 o
  -7   1   1    98325.59    98114.54   1640.69 o
  -6   1   1      978.85     1190.69     90.00 o
  -5   1   1     9520.72    10513.72    275.85 o
  -4   1   1    57845.28    56082.16    941.84 o
  -3   1   1    16163.26    16211.57    328.50 o
  -2   1   1       37.12       63.00     22.95 o
  -1   1   1      309.13      394.65     29.25 o
   0   1   1   130732.62   115763.40   1844.99 o
   1   1   1    58739.90    59649.29   1032.74 o
   2   1   1       25.42       47.25      9.90 o
   3   1   1     5272.72     5382.45    148.05 o
   5   1   1      370.53      310.95     37.80 o
   6   1   1    11465.61    11483.01    279.45 o
   7   1   1      609.58      608.85     65.25 o
   9   1   1      550.68      517.02     54.71 o
  10   1   1        5.38       75.85     63.45 o
  11   1   1     1695.54     1543.45     95.90 o
  12   1   1       13.06       53.10     53.10 o
  13   1   1     1436.20     1701.89    162.90 o
  14   1   1      294.52      415.80    104.85 o
 -13   2   1     2291.55     2496.58    218.25 o
 -12   2   1      292.31      279.45     94.95 o
 -11   2   1     1659.52     1762.19    165.15 o
 -10   2   1     4064.51     3997.32    225.45 o
  -9   2   1      872.53     1036.34    117.90 o
  -8   2   1      128.89       50.40     42.30 o
  -7   2   1      303.13      284.85     63.45 o
  -6   2   1     5461.16     5590.76    213.75 o
  -5   2   1    10610.69    11204.91    304.20 o
  -4   2   1     5050.31     5350.91    182.25 o
  -3   2   1    13696.50    14032.24    312.75 o
  -2   2   1      472.43      397.35     43.65 o
  -1   2   1    28263.75    29420.77    505.35 o
   2   2   1    17955.39    18268.22    229.74 o
   3   2   1    20471.45    20800.82    264.64 o
   5   2   1     1764.33     1876.02    121.27 o
   6   2   1      157.92      236.70     40.95 o
   8   2   1      572.17      589.01     66.37 o
   9   2   1     2813.18     2778.61    131.40 o
  10   2   1     5683.13     5516.10    160.31 o
  11   2   1      106.95      137.12     39.47 o
  12   2   1      252.26      227.70     69.30 o
  13   2   1      712.53      733.94    113.85 o
 -13   3   1     1076.61     1255.04    171.90 o
 -12   3   1        8.18       92.70     72.90 o
 -11   3   1      219.32       56.25     64.80 o
 -10   3   1      110.66      152.55     69.75 o
  -9   3   1     5157.40     5335.16    261.90 o
  -8   3   1      791.60      777.14    104.85 o
  -7   3   1        0.65       20.70     33.30 o
  -6   3   1    12894.66    12838.40    365.40 o
  -5   3   1     3944.25     3892.02    173.70 o
  -4   3   1      163.95      212.40     46.80 o
  -3   3   1      849.20      661.04     66.15 o
  -2   3   1     1644.03     1462.49     85.05 o
  -1   3   1   194828.17   183099.97   2873.68 o
   0   3   1      345.46      355.99     20.24 o
   1   3   1    11975.40    12007.35    176.41 o
   2   3   1   124739.25   122338.74   1935.88 o
   3   3   1     6003.02     5751.27    106.80 o
   4   3   1      147.61      179.19     20.85 o
   5   3   1      112.74       97.67     15.50 o
   6   3   1    18290.15    18015.03    218.51 o
   7   3   1    11586.02    11204.76    206.81 o
   8   3   1     3447.90     3506.02    112.63 o
   9   3   1     2211.73     2196.86     94.69 o
  10   3   1      827.63      796.98     67.91 o
  11   3   1      974.37      891.27     74.77 o
  12   3   1     1992.50     1904.83    158.85 o
  13   3   1      232.83      283.05     87.30 o
 -12   4   1      556.90      657.44    136.80 o
 -11   4   1     2876.34     2775.58    222.30 o
 -10   4   1     8484.96     7954.59    353.25 o
  -9   4   1     2860.79     3039.28    205.65 o
  -8   4   1     1567.53     1710.89    155.70 o
  -7   4   1    21576.13    21181.78    551.25 o
  -6   4   1     2641.80     2633.38    161.55 o
  -5   4   1    24924.51    24452.36    563.40 o
  -4   4   1    28292.69    28586.48    606.60 o
  -3   4   1      413.08      339.75     57.15 o
  -2   4   1    11833.64    10863.37    288.00 o
  -1   4   1    65111.32    60691.02   1024.64 o
   1   4   1    10493.65    11049.54    141.01 o
   2   4   1     5402.72     5506.62    114.67 o
   3   4   1   352184.88   279950.91  35187.25 o
   4   4   1     5189.09     4356.42    153.00 o
   5   4   1     3716.73     4059.53     75.94 o
   6   4   1    96617.49    95766.70    876.25 o
   7   4   1      494.97      552.46     36.31 o
   8   4   1       62.19       81.90     30.60 o
   9   4   1     1219.99     1247.28     55.87 o
  10   4   1     5259.17     4975.73    222.81 o
  11   4   1       12.40       18.58     23.62 o
  12   4   1       37.10       -6.30     39.60 o
  13   4   1     2575.80     2523.58    193.05 o
  14   4   1     3988.15     3804.27    248.85 o
 -11   5   1      190.30      122.40     82.80 o
 -10   5   1     5947.68     5858.05    315.00 o
  -9   5   1     2276.49     2148.73    180.90 o
  -8   5   1       11.22        1.80     44.55 o
  -7   5   1     4489.07     4742.96    245.70 o
  -6   5   1     3282.11     3541.92    200.25 o
  -5   5   1     7518.24     7521.24    283.95 o
  -4   5   1       10.13       -8.10     32.40 o
  -3   5   1     3703.29     3964.02    184.05 o
  -2   5   1     9057.40     9281.18    279.90 o
  -1   5   1     1846.49     1610.09    103.50 o
   0   5   1    24345.25    21870.73    463.95 o
   1   5   1     1435.61     1582.64     74.02 o
   2   5   1     4507.57     5004.78     86.36 o
   3   5   1    71821.93    71449.00    659.59 o
   4   5   1    39147.03    40930.67    522.71 o
   5   5   1    21785.96    22884.13    301.16 o
   6   5   1     3690.95     3498.66    148.51 o
   7   5   1    58969.80    60039.70    588.33 o
   8   5   1     1491.77     1571.22     58.46 o
   9   5   1      167.11      162.69     32.36 o
  10   5   1     9393.76     9540.99    220.26 o
  11   5   1      462.45      519.30     92.70 o
  12   5   1     1751.10     1744.64    152.55 o
  13   5   1     1010.97     1264.04    146.25 o
  14   5   1      296.33      268.65     89.10 o
 -10   6   1      592.33      602.55    130.05 o
  -9   6   1        0.43       65.25     63.90 o
  -8   6   1     4259.54     4378.02    263.25 o
  -7   6   1     1369.37     1166.84    140.85 o
  -6   6   1       86.73       47.70     44.55 o
  -5   6   1     2443.75     2435.83    168.75 o
  -4   6   1     4585.71     4735.76    227.25 o
  -3   6   1      459.13      471.15     80.55 o
  -2   6   1       72.87       69.30     40.05 o
  -1   6   1    12540.56    12750.20    353.70 o
   0   6   1     4270.81     4469.37    185.40 o
   1   6   1     1713.66     1776.21     77.48 o
   2   6   1    22087.85    22237.76    340.29 o
   3   6   1     7090.79     7762.11    118.74 o
   4   6   1    24174.65    26654.25    375.67 o
   5   6   1     5858.64     5950.96     96.49 o
   6   6   1     6639.36     6760.62    127.42 o
   7   6   1     1530.19     1120.17    312.97 o
   8   6   1    12758.37    12850.68    247.57 o
   9   6   1     2873.57     2953.85    111.19 o
  10   6   1     2536.97     2683.89    142.65 o
  11   6   1     1341.14     1223.09    130.50 o
  12   6   1        3.60       73.80     52.20 o
  13   6   1     1051.47      941.39    131.40 o
  14   6   1     5907.76     5824.75    310.50 o
  15   6   1      883.96      833.39    144.90 o
 -10   7   1       17.46      -49.95     55.35 o
  -9   7   1      996.61      871.64    149.85 o
  -8   7   1      159.36      232.65     87.30 o
  -7   7   1      100.77       61.65     55.80 o
  -6   7   1    11528.03    10344.97    396.00 o
  -5   7   1     2500.09     2688.28    188.55 o
  -4   7   1    21565.71    21570.13    576.45 o
  -3   7   1       69.12       94.95     49.95 o
  -2   7   1     5418.46     5111.06    229.95 o
  -1   7   1     6240.43     5983.60    242.10 o
   0   7   1       72.82      121.50     47.25 o
   1   7   1    27412.63    27564.53    601.65 o
   2   7   1     1765.14     1748.46     83.68 o
   3   7   1    18114.43    18617.07    313.36 o
   4   7   1       30.78      199.12     95.72 o
   5   7   1    14834.09    15172.46    205.04 o
   6   7   1    24501.38    24236.06    380.73 o
   7   7   1      245.02      201.60     56.70 o
   8   7   1     3095.47     3182.38    177.30 o
   9   7   1    30521.33    30437.17    470.49 o
  10   7   1      271.99      266.43     45.40 o
  11   7   1      546.82      619.65    105.75 o
  12   7   1      231.90      158.40     67.05 o
  13   7   1     3469.81     3701.22    239.40 o
  14   7   1     2104.33     2622.13    209.25 o
  15   7   1       26.58       91.80     69.30 o
  -9   8   1       33.45       50.40     71.55 o
  -8   8   1     8077.32     7860.99    389.70 o
  -7   8   1     9996.83     9861.67    423.90 o
  -6   8   1     4375.69     4449.12    269.10 o
  -5   8   1     8256.30     8596.28    366.75 o
  -4   8   1    15649.40    15406.98    490.95 o
  -3   8   1     8392.50     7845.69    320.40 o
  -2   8   1    11596.19    12344.30    403.20 o
  -1   8   1      313.19      299.25     74.25 o
   0   8   1    44962.63    44002.01    900.44 o
   1   8   1     2678.76     2534.83    157.95 o
   2   8   1    39579.36    40599.55    584.51 o
   3   8   1    13802.35    14120.02    275.23 o
   4   8   1     1195.68     1292.43     75.88 o
   5   8   1    94790.26    92623.27   1129.97 o
   6   8   1    47393.64    46745.42   1046.24 o
   7   8   1      162.78      141.07     34.61 o
   9   8   1      845.15      748.38    299.25 o
  10   8   1    30078.23    30228.10    486.73 o
  11   8   1     2496.39     2543.38    186.30 o
  12   8   1      134.28       69.30     59.85 o
  13   8   1    13000.40    13507.54    486.00 o
  14   8   1       53.76       36.90     63.45 o
  15   8   1      713.10      571.05    130.95 o
  -7   9   1      200.47      401.40    119.25 o
  -6   9   1     2615.49     2606.83    227.25 o
  -5   9   1      495.89      594.45    122.85 o
  -4   9   1     1643.25     1707.29    174.60 o
  -3   9   1     9775.82     9458.48    375.75 o
  -2   9   1     6119.53     5939.50    283.50 o
  -1   9   1      246.48      234.90     72.90 o
   0   9   1    16472.31    16992.77    494.55 o
   1   9   1     9498.57     9617.33    345.15 o
   2   9   1    10906.77    10880.92    359.55 o
   3   9   1       89.63       96.01     44.77 o
   4   9   1    12344.67    11953.36    259.56 o
   5   9   1      157.13      163.15     36.67 o
   6   9   1     2480.02     2653.60    113.11 o
   7   9   1     3188.40     3035.91    122.11 o
   8   9   1      168.48      234.09     43.87 o
   9   9   1      218.00      298.35     81.00 o
  10   9   1     2180.16     2226.58    178.65 o
  11   9   1     1273.86     1217.24    143.10 o
  12   9   1        5.94       43.65     57.60 o
  13   9   1      318.06      250.65     91.35 o
  14   9   1      701.80      764.99    135.45 o
  15   9   1        0.99       68.40     66.60 o
  -6  10   1     3439.83     3044.23    245.25 o
  -5  10   1      345.44      335.25    108.45 o
  -4  10   1     7886.28     8119.29    380.25 o
  -3  10   1     5119.18     4588.16    273.60 o
  -2  10   1     1884.95     2118.58    187.65 o
  -1  10   1     2831.08     2875.93    202.50 o
   0  10   1       14.15       15.75     37.80 o
   1  10   1     6887.48     6987.54    307.35 o
   2  10   1      761.19      817.64    112.95 o
   3  10   1      704.28      707.35     87.52 o
   4  10   1     3267.38     3258.90    134.44 o
   5  10   1     1576.16     1653.34     94.89 o
   6  10   1    19365.46    19193.74    363.24 o
   7  10   1    10788.13    10732.23    255.06 o
   8  10   1     1394.56     1355.09     90.67 o
   9  10   1    16130.28    15940.61    413.32 o
  10  10   1     2647.14     2442.58    190.35 o
  11  10   1      124.38       31.50     56.25 o
  12  10   1      232.88      295.20     96.30 o
  13  10   1       21.92       56.25     67.50 o
  14  10   1     1007.15      934.19    155.70 o
  15  10   1      198.04      168.75     96.75 o
  -5  11   1      668.32      728.09    147.60 o
  -4  11   1      646.78      421.65    120.60 o
  -3  11   1       88.39       71.55     64.35 o
  -2  11   1     2296.03     2550.58    206.10 o
  -1  11   1      155.92      305.55     89.10 o
   0  11   1     1530.10     1645.64    168.75 o
   1  11   1      942.93     1188.44    145.80 o
   2  11   1     5909.90     6323.35    297.90 o
   3  11   1    10023.43    10010.17    374.40 o
   4  11   1       25.02       19.14     27.68 o
   5  11   1     1466.13     1189.95     90.90 o
   6  11   1     6398.57     6366.95    198.15 o
   7  11   1       66.73       51.32     27.03 o
   8  11   1    14839.93    14561.60    322.00 o
   9  11   1      366.10      367.07     61.51 o
  10  11   1     4751.21     5140.76    285.30 o
  11  11   1      543.37      466.20    112.05 o
  12  11   1     3907.42     3259.77    239.40 o
  13  11   1     2068.55     2134.78    211.50 o
  14  11   1      219.08      154.80     95.40 o
  -4  12   1     1133.36     1273.94    184.50 o
  -3  12   1      105.13      112.95     69.30 o
  -2  12   1     3281.47     2986.18    237.15 o
  -1  12   1    10047.66     9143.03    412.65 o
   0  12   1     1254.67     1061.54    152.10 o
   1  12   1      429.76      696.59    125.10 o
   2  12   1     8905.69     8565.23    371.70 o
   3  12   1     4386.30     4296.57    251.10 o
   4  12   1       11.04      -31.05     31.05 o
   5  12   1     8202.39     8515.29    247.25 o
   6  12   1     1409.90     1478.76    105.89 o
   7  12   1     5662.31     5424.94    191.02 o
   8  12   1    10403.66    10209.31    271.60 o
   9  12   1     3298.84     3385.77    234.90 o
  10  12   1      267.77      210.15     89.10 o
  11  12   1     5521.68     5694.26    321.30 o
  12  12   1    16745.41    17430.61    607.05 o
  13  12   1     3852.71     3859.62    282.15 o
  14  12   1      449.21      495.90    132.75 o
  -2  13   1      200.50      292.50     99.90 o
  -1  13   1     2533.48     2303.98    226.80 o
   0  13   1     2748.24     2987.98    244.35 o
   1  13   1       91.97       39.15     57.15 o
   2  13   1        0.91       70.20     56.70 o
   3  13   1     7168.71     7219.29    348.30 o
   4  13   1     1676.93     1891.79    180.00 o
   5  13   1      619.95      579.84     79.63 o
   6  13   1     1022.10     1034.31    123.07 o
   7  13   1     3094.28     2981.18    214.87 o
   8  13   1     2163.39     2325.34    225.22 o
   9  13   1      262.43      251.55     84.60 o
  10  13   1     1459.42     1351.79    171.45 o
  11  13   1     6412.95     6518.65    354.60 o
  12  13   1        4.02      -21.60     66.15 o
  13  13   1     2203.89     2308.48    237.15 o
   0  14   1      249.99      310.05    107.10 o
   1  14   1     2084.72     1935.43    210.15 o
   2  14   1       36.08      103.95     69.30 o
   3  14   1     1156.93     1440.89    174.15 o
   4  14   1     3103.45     3123.43    233.10 o
   5  14   1     2109.54     1851.74    183.15 o
   6  14   1        1.47       33.75     37.61 o
   7  14   1      170.61      164.31     51.83 o
   8  14   1     8489.80     8078.79    389.25 o
   9  14   1     2769.48     2774.68    226.80 o
  10  14   1       52.53       54.90     72.00 o
  11  14   1     3197.66     3302.07    261.90 o
  12  14   1        2.29      -32.85     66.60 o
   2  15   1      121.91       88.20     74.25 o
   3  15   1     1671.68     1771.64    198.45 o
   4  15   1       41.01      153.00     78.75 o
   5  15   1     2983.09     3112.18    238.95 o
   6  15   1      530.62      773.99    136.35 o
   7  15   1     3428.42     3397.97    175.81 o
   8  15   1      100.67       42.30     73.35 o
   9  15   1     1211.35     1181.24    179.10 o
  10  15   1       46.27      139.95     81.00 o
  11  15   1      963.71      944.09    175.95 o
   6  16   1     2015.15     2188.33    217.80 o
   8  16   1       48.09       67.95     66.60 o
  -9 -15   2     2030.72     1979.05    151.13 o
  -8 -15   2      754.20      666.44    129.15 o
  -7 -15   2        7.03      -35.10     47.25 o
  -6 -15   2      559.86      415.35    109.80 o
 -11 -14   2      488.04      548.55    144.45 o
 -10 -14   2     2257.39     2202.28    230.40 o
  -9 -14   2     3076.17     3102.53    264.82 o
  -8 -14   2     1148.79     1115.37    113.84 o
  -7 -14   2    10664.49    10475.02    434.70 o
  -6 -14   2       13.03       78.75     61.20 o
  -5 -14   2     2275.50     2434.93    223.65 o
  -4 -14   2    10230.88    10699.12    459.90 o
  -3 -14   2      100.02      274.05     87.75 o
  -2 -14   2     1594.31     1630.79    198.90 o
 -12 -13   2      246.75      337.95    120.60 o
 -11 -13   2     2516.28     2402.53    228.15 o
 -10 -13   2      500.29      479.61     79.78 o
  -9 -13   2        6.87       37.27     37.62 o
  -8 -13   2    11677.99    11544.08    320.20 o
  -7 -13   2     6862.02     6414.67    232.81 o
  -6 -13   2      182.33      144.45     66.60 o
  -5 -13   2      936.58      910.79    139.95 o
  -4 -13   2      208.70      181.35     72.90 o
  -3 -13   2     5140.33     5498.96    315.00 o
  -2 -13   2        0.66        9.45     49.05 o
  -1 -13   2       48.28       -6.30     53.10 o
   0 -13   2     8786.06     9408.98    446.85 o
   1 -13   2      864.92      681.74    143.10 o
 -13 -12   2      352.56      412.65    118.80 o
 -12 -12   2       24.36       -7.65     62.55 o
 -11 -12   2      216.06      148.95     85.50 o
 -10 -12   2      537.78      477.54     97.87 o
  -9 -12   2     1930.45     1862.18    226.80 o
  -8 -12   2      394.06      527.89    104.85 o
  -7 -12   2     2468.02     2609.63    141.63 o
  -6 -12   2     4178.40     4612.30    334.80 o
  -5 -12   2     1653.24     1674.89    167.85 o
  -4 -12   2      354.45      307.80     86.85 o
  -3 -12   2      554.79      615.15    119.70 o
  -2 -12   2     5498.86     5343.26    301.05 o
  -1 -12   2     7281.03     6862.45    350.10 o
   0 -12   2        1.19       25.65     52.20 o
   1 -12   2       89.71      107.10     74.25 o
   2 -12   2      193.98      282.15    104.85 o
   3 -12   2     1394.40     1331.09    194.85 o
 -14 -11   2     1795.43     1751.84    204.30 o
 -13 -11   2      139.72      225.00    101.25 o
 -12 -11   2     4579.20     5050.76    301.05 o
 -11 -11   2      755.35      900.48     92.11 o
 -10 -11   2      867.56      849.30     87.61 o
  -9 -11   2      672.54      665.87     79.55 o
  -8 -11   2      972.82     1000.30     91.44 o
  -7 -11   2      242.39      178.81     48.65 o
  -6 -11   2      219.33      233.46     52.18 o
  -5 -11   2     1545.72     1816.46    115.80 o
  -4 -11   2     1171.85     1186.64    139.95 o
  -3 -11   2      731.25      762.74    119.70 o
  -2 -11   2       18.05      122.40     62.10 o
  -1 -11   2     1093.01     1183.04    151.20 o
   0 -11   2      130.30       15.75     46.35 o
   1 -11   2      410.32      611.55    123.75 o
   2 -11   2     1600.48     1537.19    185.40 o
   3 -11   2      525.19      395.55    110.25 o
   4 -11   2     2414.57     2311.18    229.50 o
 -14 -10   2      113.00      135.45     87.75 o
 -13 -10   2      996.34      906.74    148.95 o
 -12 -10   2      518.05      611.55    126.45 o
 -11 -10   2     1384.70     1642.23    113.37 o
 -10 -10   2      356.20      339.75     61.03 o
  -9 -10   2       24.10       20.51     29.02 o
  -8 -10   2    11884.54    10967.72    451.80 o
  -7 -10   2     3057.10     3047.10    135.51 o
  -6 -10   2     3154.82     3142.78    139.25 o
  -5 -10   2    43743.64    42597.13    658.35 o
  -4 -10   2     1370.56     1682.09    142.65 o
  -3 -10   2     5114.87     5097.11    256.95 o
  -2 -10   2    29545.92    28083.38    715.04 o
  -1 -10   2     3120.78     3247.17    215.55 o
   0 -10   2     6548.38     6835.00    323.10 o
   1 -10   2      673.50      836.99    134.10 o
   2 -10   2    10230.24    10195.12    424.35 o
   3 -10   2    13568.59    13197.50    500.40 o
   5 -10   2     3834.69     3511.77    263.25 o
   6 -10   2      551.43      493.65    127.80 o
 -15  -9   2      496.42      460.80    121.50 o
 -14  -9   2     3948.62     4206.57    272.70 o
 -13  -9   2      167.65      183.15     85.05 o
 -12  -9   2      212.80      261.45     87.75 o
 -11  -9   2     2788.06     2836.51    136.08 o
 -10  -9   2      891.97      923.96     83.60 o
  -9  -9   2     2483.55     2367.56    119.91 o
  -8  -9   2     2917.76     2989.57    198.67 o
  -7  -9   2      815.88      770.16     72.89 o
  -6  -9   2     4011.30     3948.84    180.67 o
  -5  -9   2     5993.32     6593.03    195.03 o
  -4  -9   2     4430.61     4884.84    453.60 o
  -3  -9   2      720.59      785.24    103.95 o
  -2  -9   2       17.12       15.75     37.35 o
  -1  -9   2    37137.46    37815.45    850.49 o
   0  -9   2    25125.90    23834.06    638.99 o
   1  -9   2     6715.45     7140.09    322.20 o
   2  -9   2     3027.27     3265.62    220.05 o
   3  -9   2     1935.29     1837.34    179.10 o
   4  -9   2       76.28       44.10     59.85 o
   5  -9   2       81.09       99.90     67.05 o
   6  -9   2      236.47       58.95     76.50 o
   7  -9   2    12274.45    12445.55    512.55 o
 -14  -8   2      557.19      677.24    130.05 o
 -13  -8   2     2314.94     2125.78    189.00 o
 -12  -8   2     1011.44     1168.75    132.52 o
 -11  -8   2     7933.78     7919.48    226.39 o
 -10  -8   2       95.26       32.43     47.25 o
  -9  -8   2    14443.22    14113.99    301.86 o
  -8  -8   2     1266.70     1284.11     89.77 o
  -7  -8   2     6942.17     7181.67    195.45 o
  -6  -8   2      242.45      285.65     46.26 o
  -5  -8   2       70.14       62.19     29.94 o
  -4  -8   2    11982.06    11959.59    438.75 o
  -3  -8   2     1109.07     1146.14    115.65 o
  -2  -8   2     6132.78     6258.10    260.10 o
  -1  -8   2     3196.33     3480.27    194.85 o
   0  -8   2     9042.59     9452.18    348.30 o
   1  -8   2     8104.42     8080.14    321.75 o
   2  -8   2     1976.41     1726.64    158.85 o
   4  -8   2     5903.08     6014.65    300.60 o
   5  -8   2     3731.54     3908.67    245.25 o
   6  -8   2      895.94      883.34    142.20 o
   7  -8   2     2651.92     2719.78    222.30 o
   8  -8   2      315.77      198.45     87.30 o
 -14  -7   2     1624.23     1640.69    173.25 o
 -13  -7   2     3493.30     3149.08    216.90 o
 -12  -7   2     2983.57     2777.97    130.68 o
 -11  -7   2     3527.84     3729.03    148.13 o
 -10  -7   2       64.92      111.12     36.39 o
  -9  -7   2     7696.63     8035.00    209.43 o
  -8  -7   2       90.03       98.62     31.07 o
  -7  -7   2    11420.07    11510.15    248.46 o
  -6  -7   2      150.13       99.05     51.52 o
  -5  -7   2     2196.26     2231.09     97.67 o
  -4  -7   2     1152.56     1187.38     74.87 o
  -3  -7   2     5584.66     5417.33    344.70 o
  -2  -7   2     6198.63     6868.30    258.75 o
  -1  -7   2        7.39      -13.05     28.35 o
   0  -7   2     1334.97     1382.84    124.20 o
   1  -7   2     5652.65     5719.01    252.00 o
   2  -7   2      622.84      702.89    103.05 o
   3  -7   2     1087.44     1030.94    120.60 o
   4  -7   2     4510.84     4478.36    242.10 o
   5  -7   2     8350.61     8292.54    345.60 o
   6  -7   2        0.03      -12.60     47.25 o
   7  -7   2     1625.07     1259.09    157.50 o
   8  -7   2     2585.29     2847.58    228.15 o
   9  -7   2      790.12      967.94    159.75 o
  10  -7   2      519.36      351.45    103.05 o
 -13  -6   2     5032.26     5111.06    267.75 o
 -12  -6   2     1903.06     1958.10    109.05 o
 -11  -6   2    15918.40    16221.04    329.79 o
 -10  -6   2    14782.55    14783.52    598.49 o
  -9  -6   2     2721.86     2749.10    113.30 o
  -8  -6   2     5571.80     5562.73    159.94 o
  -7  -6   2     3887.17     4008.80    130.43 o
  -6  -6   2      401.36      439.18     47.38 o
  -5  -6   2     5119.55     5095.81    172.80 o
  -4  -6   2       66.52       55.69     23.31 o
  -3  -6   2     1179.48     1015.42     63.95 o
  -2  -6   2      612.45      582.56     52.46 o
  -1  -6   2    22910.61    22564.17    517.05 o
   0  -6   2    11398.63    12432.95    360.90 o
   1  -6   2     9663.36     9752.32    317.70 o
   2  -6   2   139001.83   135469.64   2237.38 o
   3  -6   2     3891.48     3962.67    205.65 o
   4  -6   2      867.44      831.59    108.00 o
   5  -6   2    59920.60    59393.23   1175.84 o
   6  -6   2      565.27      537.75    104.40 o
   7  -6   2     1217.11     1273.04    148.05 o
   8  -6   2      887.24      865.79    136.35 o
   9  -6   2    12962.03    13060.70    490.95 o
  10  -6   2     1600.98     1554.29    185.40 o
 -12  -5   2     5688.97     6171.71    409.05 o
 -11  -5   2        1.38        7.60     23.46 o
 -10  -5   2     1572.22     1629.54     89.91 o
  -9  -5   2    23643.51    23818.14    394.60 o
  -8  -5   2     1087.94     1115.47     69.86 o
  -7  -5   2     1801.58     1859.47     83.20 o
  -6  -5   2     5079.95     5032.11    137.14 o
  -5  -5   2     1099.29     1107.90    139.05 o
  -4  -5   2    23028.58    23697.35    357.91 o
  -3  -5   2     1593.65     1671.06     73.18 o
  -2  -5   2     5234.35     4971.68    130.62 o
  -1  -5   2     3077.82     3425.37    153.45 o
   0  -5   2      735.02      877.49     85.50 o
   1  -5   2     5607.50     5792.80    218.70 o
   2  -5   2    15214.40    16124.27    417.15 o
   3  -5   2        0.63       53.10     40.50 o
   4  -5   2     9986.12    10003.42    332.55 o
   5  -5   2      141.04      119.25     50.40 o
   6  -5   2    23471.49    23046.57    595.35 o
   7  -5   2     1104.74      822.14    116.10 o
   8  -5   2     5994.50     6013.30    292.95 o
   9  -5   2     8670.74     8223.24    360.00 o
  10  -5   2      555.30      454.05    116.55 o
  11  -5   2     2991.49     3233.78    171.78 o
 -13  -4   2     4263.22     4212.42    229.95 o
 -12  -4   2     3928.87     4219.76    158.05 o
 -11  -4   2      542.21      546.05     61.86 o
 -10  -4   2    15276.27    15361.28    301.91 o
  -9  -4   2     7058.75     6975.31    178.66 o
  -8  -4   2     4362.12     4313.14    130.12 o
  -7  -4   2    36365.01    36524.95    387.14 o
  -6  -4   2     2614.55     2728.24     92.59 o
  -5  -4   2    10230.80    10211.44    194.42 o
  -4  -4   2     6303.43     5752.80    176.62 o
  -3  -4   2     1182.52     1413.42    105.97 o
  -2  -4   2      371.82      374.40     42.30 o
  -1  -4   2     1931.68     1723.94     99.90 o
   0  -4   2    27467.47    26907.99    540.45 o
   1  -4   2     3898.63     3585.12    153.45 o
   2  -4   2     1334.08     1339.64     97.20 o
   3  -4   2    22720.80    23240.07    519.75 o
   4  -4   2     1296.95     1102.04    102.15 o
   5  -4   2    11729.50    11409.21    347.40 o
   6  -4   2     2890.77     3043.33    177.30 o
   7  -4   2     1184.72     1072.34    119.70 o
   8  -4   2     8589.18     8781.68    342.45 o
   9  -4   2        6.03      -31.50     36.45 o
  10  -4   2      134.25      123.75     72.00 o
  11  -4   2     2012.29     2041.42    138.89 o
  12  -4   2     1669.40     1587.59    188.55 o
 -13  -3   2     5540.94     5701.91    273.60 o
 -12  -3   2     9017.34     9202.88    338.40 o
 -11  -3   2      203.22      277.71     47.88 o
 -10  -3   2    41935.01    41465.54    597.20 o
  -9  -3   2     1115.95     1038.41     83.25 o
  -8  -3   2    16627.02    16308.32    286.69 o
  -7  -3   2     4305.12     4486.49    122.97 o
  -6  -3   2     9496.83     9648.32    185.35 o
  -5  -3   2    15999.88    15738.63    285.30 o
  -4  -3   2     1251.46     1414.51     57.90 o
  -3  -3   2    18133.23    19233.05    362.70 o
  -2  -3   2      925.39     1050.51     49.16 o
  -1  -3   2    15750.18    15282.78    326.25 o
   0  -3   2    17080.41    16840.22    357.75 o
   1  -3   2       32.32        4.95     29.70 o
   2  -3   2     1540.83     1386.89     89.10 o
   3  -3   2     5010.86     4893.26    180.00 o
   4  -3   2     5489.68     5855.35    212.40 o
   5  -3   2        1.34       47.70     33.75 o
   6  -3   2      669.19      742.49     88.20 o
   7  -3   2     6452.07     6258.55    254.25 o
   8  -3   2     1894.35     1982.23    150.30 o
   9  -3   2      473.27      405.90     89.55 o
  10  -3   2       48.72       40.05     53.10 o
  11  -3   2      581.32      517.08     79.80 o
  12  -3   2     5330.13     4697.06    286.20 o
  13  -3   2      157.48      103.05     74.25 o
 -13  -2   2     2300.59     2263.03    175.05 o
 -12  -2   2       67.05       48.15     45.00 o
 -11  -2   2    18534.04    18889.84    358.71 o
 -10  -2   2     4554.87     4376.39    176.40 o
  -9  -2   2     2424.61     2697.31    207.67 o
  -8  -2   2    31661.38    31210.40    454.54 o
  -7  -2   2     9400.27     9203.36    269.32 o
  -6  -2   2    39225.32    39433.68    619.65 o
  -5  -2   2      274.59      229.62     27.09 o
  -4  -2   2    22228.63    20406.35    283.03 o
  -3  -2   2     8266.08     7467.19    132.02 o
  -2  -2   2     3574.26     3947.22    200.25 o
  -1  -2   2    46886.72    48215.66    765.22 o
   1  -2   2    12045.95    11949.21    262.35 o
   2  -2   2      110.79      248.40     39.60 o
   3  -2   2       22.81       31.05     24.75 o
   4  -2   2    48562.68    48226.57    852.29 o
   5  -2   2    14743.24    15247.68    372.60 o
   6  -2   2     1279.39     1411.19    106.20 o
   7  -2   2     9689.24     9907.57    312.30 o
   8  -2   2     5177.54     5337.41    234.00 o
   9  -2   2    17553.77    18016.96    494.10 o
  10  -2   2     3554.51     3733.17    214.20 o
  11  -2   2      391.15      505.18     79.65 o
  12  -2   2    19164.87    17245.21    562.95 o
  13  -2   2      593.20      555.75    124.65 o
 -13  -1   2      114.53      104.85     72.45 o
 -12  -1   2     2869.69     2728.10    133.96 o
 -11  -1   2       41.37       15.75     36.00 o
 -10  -1   2     6632.81     6358.04    179.79 o
  -9  -1   2     5239.48     5327.89    234.67 o
  -8  -1   2     1137.34     1185.30     69.61 o
  -7  -1   2    12475.27    12283.14    226.46 o
  -6  -1   2    44941.96    45604.91    577.83 o
  -5  -1   2     1127.01      978.83     47.68 o
  -4  -1   2       69.90       95.91     17.93 o
  -3  -1   2      512.77      592.74     30.35 o
  -2  -1   2   107811.64   104815.43   1598.84 o
  -1  -1   2     6674.36     7002.40    155.25 o
   0  -1   2     4105.15     4053.57    107.55 o
   1  -1   2     1161.20     1128.34     37.86 o
   2  -1   2       13.98      -28.35     28.35 o
   3  -1   2     5194.42     4598.06    142.20 o
   4  -1   2     8207.85     8242.59    218.25 o
   5  -1   2     4234.34     4295.67    160.65 o
   6  -1   2     9515.63     8880.68    261.45 o
   7  -1   2      737.33      720.44     81.00 o
   8  -1   2     7391.53     7800.69    273.15 o
   9  -1   2      842.24      854.09    101.25 o
  10  -1   2     6815.70     6721.99    229.50 o
  11  -1   2     5273.45     5448.73    189.29 o
  12  -1   2      865.13      912.14    135.00 o
  13  -1   2     2301.80     2047.03    195.75 o
  14  -1   2      103.19      163.80     87.75 o
 -13   0   2      382.39      468.45    109.80 o
 -12   0   2     7941.62     7748.49    334.80 o
 -11   0   2     2940.44     3139.63    201.60 o
 -10   0   2      496.86      517.93     62.84 o
  -9   0   2     3821.47     4236.27    203.40 o
  -8   0   2    56692.38    56592.91   1043.54 o
  -7   0   2    78294.91    81403.02   1388.24 o
  -6   0   2    15410.33    16870.82    392.85 o
  -5   0   2    21870.67    24131.96    486.90 o
  -4   0   2    16748.33    16292.12    343.80 o
  -3   0   2    79676.67    81242.37   1277.99 o
  -1   0   2      135.04      176.40     18.90 o
   0   0   2    90635.84    84847.29   1347.29 o
   1   0   2     1190.93     1270.34     42.75 o
   2   0   2    78067.08    77365.13    828.62 o
   3   0   2    53583.57    52624.11    593.75 o
   4   0   2      808.91      915.29     58.95 o
   5   0   2    60099.24    60049.78    994.49 o
   6   0   2    24557.34    24337.61    490.50 o
   7   0   2    25235.57    25361.35    527.85 o
   8   0   2    28003.55    27516.38    585.90 o
   9   0   2     1023.73     1113.16     77.26 o
  10   0   2     7010.45     7186.80    199.77 o
  11   0   2     6061.20     5715.92    186.40 o
  12   0   2     1617.12     1769.84    167.40 o
  13   0   2      272.67      352.80     96.30 o
  14   0   2       58.29       79.65     66.15 o
 -14   1   2       93.24       85.50     65.70 o
 -13   1   2     5667.46     5741.95    307.35 o
 -12   1   2      756.02      798.74    126.45 o
 -11   1   2    30891.33    29741.62    735.74 o
 -10   1   2        9.31        8.55     41.40 o
  -9   1   2     1069.03      859.49    105.75 o
  -8   1   2    12869.06    13237.10    383.40 o
  -7   1   2       62.28      120.60     49.50 o
  -6   1   2     8093.48     8390.63    259.20 o
  -5   1   2    29044.39    29002.27    569.25 o
  -4   1   2    28652.14    29594.47    557.55 o
  -3   1   2    77611.76    77753.09   1239.29 o
  -2   1   2      182.94      189.19     18.91 o
  -1   1   2       13.48       60.17     10.97 o
   0   1   2    24405.18    25319.05    405.90 o
   2   1   2    74538.58    74530.72    805.39 o
   3   1   2      684.53      715.35     30.38 o
   4   1   2    12232.43    12891.48    188.30 o
   5   1   2     5507.95     5189.71    111.93 o
   7   1   2     5381.58     5906.83    142.67 o
   8   1   2      360.53      364.01     51.52 o
   9   1   2     6680.97     6497.60    172.00 o
  10   1   2     1703.74     1705.80     92.07 o
  11   1   2     5375.91     5467.17    175.05 o
  12   1   2     1541.83     1642.94    155.70 o
  13   1   2      486.17      415.80    101.25 o
  14   1   2     4675.13     4481.96    272.70 o
 -13   2   2      390.35      344.25    107.10 o
 -12   2   2      613.93      594.90    117.00 o
 -11   2   2     1214.42     1371.59    150.75 o
 -10   2   2     1590.78     1805.39    153.00 o
  -9   2   2       51.43       38.25     42.30 o
  -8   2   2     2164.57     2152.78    147.60 o
  -7   2   2      650.94      618.75     84.15 o
  -6   2   2      881.58     1040.84     97.65 o
  -5   2   2      217.80      237.15     50.40 o
  -4   2   2    45886.16    45694.44    814.94 o
  -3   2   2     1211.34     1194.29     77.40 o
  -2   2   2     7543.37     8295.69    205.20 o
  -1   2   2   122111.02   120969.05   1963.33 o
   0   2   2    17207.83    17343.60    212.43 o
   1   2   2     3875.42     4323.12     94.95 o
   2   2   2    19555.88    19775.54    324.45 o
   3   2   2     4818.15     5116.33     84.66 o
   4   2   2     1788.55     1992.66     55.10 o
   5   2   2     4451.42     4629.15     99.12 o
   6   2   2     4040.27     4066.08    101.07 o
   7   2   2     2310.41     2062.36     88.65 o
   8   2   2     7500.48     7532.19    167.65 o
   9   2   2     3861.71     3536.31    117.80 o
  10   2   2       51.46       -0.18     24.34 o
  11   2   2    40851.79    40775.08    851.84 o
  12   2   2     1580.78     1476.89    144.90 o
  13   2   2     7718.13     8495.03    350.10 o
 -13   3   2     3465.67     3829.92    272.25 o
 -12   3   2      594.29      666.89    131.85 o
 -11   3   2     2080.82     2136.58    193.05 o
 -10   3   2     2857.17     2506.93    191.25 o
  -9   3   2     7742.18     7890.24    320.85 o
  -8   3   2     2134.12     2206.78    160.20 o
  -7   3   2     9138.89     9446.33    324.00 o
  -6   3   2      535.95      481.05     77.40 o
  -5   3   2    25402.77    24734.51    544.95 o
  -4   3   2      144.57      193.50     47.70 o
  -3   3   2      669.91      902.24     73.80 o
  -2   3   2     9910.20     9646.57    242.55 o
  -1   3   2       30.02       39.36     16.86 o
   0   3   2     3401.60     3453.33     75.90 o
   1   3   2    27602.71    28145.47    334.84 o
   2   3   2     3473.12     3406.53     56.14 o
   3   3   2    24066.73    24687.87    249.00 o
   4   3   2      865.07      849.86     30.99 o
   5   3   2    25613.98    26151.00    279.32 o
   6   3   2     4499.20     4751.41    126.67 o
   7   3   2     1803.53     1849.10     69.74 o
   8   3   2       89.97      153.71     85.72 o
   9   3   2        4.03       -7.91     25.87 o
  10   3   2     8654.51     8404.34    196.22 o
  11   3   2       39.63       65.70     33.09 o
  12   3   2     1023.98      948.87    189.00 o
  13   3   2    14123.59    14178.04    490.05 o
  14   3   2       29.31       51.30     62.10 o
 -12   4   2     2953.99     2830.48    234.45 o
 -11   4   2      922.06      958.49    148.05 o
 -10   4   2     6313.78     6272.50    313.20 o
  -9   4   2      315.13      448.65    101.25 o
  -8   4   2    23011.91    24249.86    627.75 o
  -7   4   2     4127.95     4426.62    225.00 o
  -6   4   2     2487.03     2700.88    165.15 o
  -5   4   2   109920.37   111153.19   1859.84 o
  -4   4   2    14429.89    14485.84    378.90 o
  -3   4   2      314.91      254.70     54.00 o
  -2   4   2     1098.28     1059.29     81.00 o
  -1   4   2   105794.62    95728.20   1528.19 o
   0   4   2    77055.09    75325.08    691.89 o
   1   4   2     4679.87     4730.96     79.12 o
   2   4   2    74222.69    72028.64    798.14 o
   3   4   2    24714.21    23693.14    245.77 o
   4   4   2     8622.41     8555.84    217.21 o
   5   4   2     6007.20     6235.07    103.86 o
   6   4   2      540.02      626.04     33.80 o
   7   4   2     4372.98     4812.15     98.76 o
   8   4   2    12575.34    12263.36    184.21 o
   9   4   2     4861.81     5089.46    115.40 o
  10   4   2     6211.30     6356.04    139.28 o
  11   4   2      813.38      899.30     75.57 o
  12   4   2     5574.17     5666.81    279.45 o
  13   4   2    10720.22    11112.21    422.55 o
  14   4   2     3495.29     3760.17    250.20 o
 -11   5   2        0.52       20.70     63.45 o
 -10   5   2     1784.41     1897.19    191.25 o
  -9   5   2      285.22      144.90     71.10 o
  -8   5   2     9373.18    10075.42    385.65 o
  -7   5   2     1084.94     1154.69    130.50 o
  -6   5   2     7978.55     8432.03    317.25 o
  -5   5   2     2324.68     2327.38    155.25 o
  -4   5   2   105139.87   102522.70   1732.04 o
  -3   5   2     7017.09     7289.04    251.55 o
  -2   5   2     1851.88     2115.43    123.30 o
  -1   5   2    44832.68    41737.17    772.64 o
   0   5   2     1068.47     1160.54     83.70 o
   1   5   2       24.33       60.49     19.72 o
   2   5   2      289.19      283.58     53.26 o
   3   5   2    42657.55    42297.75    501.80 o
   4   5   2     5181.07     5249.86     87.09 o
   5   5   2      627.31      694.11     40.25 o
   6   5   2      430.36      370.83     26.99 o
   7   5   2     2429.37     2520.67     75.25 o
   8   5   2     4644.00     4441.23     98.74 o
   9   5   2     2036.67     2101.33     71.53 o
  10   5   2     1778.19     1729.46     88.11 o
  11   5   2     2769.40     2743.63    184.05 o
  12   5   2       50.35       97.20     54.90 o
  13   5   2      825.57      849.14    126.90 o
  14   5   2      664.02      652.94    124.65 o
  15   5   2      967.91      840.59    145.80 o
 -10   6   2     2242.62     2123.53    211.50 o
  -9   6   2       26.56       -3.60     45.90 o
  -8   6   2      643.04      658.79    118.35 o
  -7   6   2    10013.96     9767.62    378.45 o
  -6   6   2      115.57      125.10     55.80 o
  -5   6   2     7758.72     7101.84    289.80 o
  -4   6   2      283.54      259.20     67.95 o
  -3   6   2     4508.90     4318.62    204.30 o
  -2   6   2     4508.59     4342.92    193.50 o
  -1   6   2     5177.81     5289.71    206.10 o
   0   6   2     3743.45     4078.32    170.55 o
   1   6   2     1154.40      903.06     51.35 o
   2   6   2     1595.92     1856.79     54.72 o
   3   6   2     9190.76     9279.31    134.60 o
   4   6   2    31404.06    32391.66    408.55 o
   5   6   2      458.79      642.66     54.71 o
   6   6   2       74.89      116.71     18.17 o
   7   6   2       59.55       50.99     16.80 o
   8   6   2     4845.10     5056.58    138.48 o
   9   6   2      174.21      145.09     31.84 o
  10   6   2     5998.34     6451.15    276.75 o
  11   6   2     1263.74     1255.49    132.75 o
  12   6   2     1454.06     1249.19    138.15 o
  13   6   2     4460.08     4845.11    271.35 o
  14   6   2     2371.60     2606.38    207.90 o
  15   6   2      811.95      646.64    133.65 o
 -10   7   2     6257.00     6164.50    357.75 o
  -9   7   2      336.44      381.15    112.95 o
  -8   7   2     1306.45     1179.89    155.70 o
  -7   7   2       42.32       71.55     58.50 o
  -6   7   2     6210.21     6233.35    302.40 o
  -5   7   2       64.55       56.70     49.95 o
  -4   7   2     1326.96     1182.59    126.00 o
  -3   7   2    17031.88    17026.52    472.50 o
  -2   7   2     7003.47     6637.00    262.35 o
  -1   7   2     1660.24     1991.68    137.25 o
   0   7   2     5586.89     5570.06    222.75 o
   1   7   2     6080.84     6272.45    159.96 o
   2   7   2    22383.50    22129.80    269.08 o
   3   7   2     1428.14     1556.50     61.61 o
   4   7   2     5765.32     5971.54    105.44 o
   5   7   2    42494.02    43134.13    531.19 o
   6   7   2       47.48       28.65     22.35 o
   7   7   2        0.18        9.37     18.93 o
   8   7   2      244.43      265.49     71.77 o
   9   7   2     1584.53     1693.71     85.60 o
  10   7   2     5776.89     6145.60    274.95 o
  11   7   2        7.12       53.10     46.35 o
  12   7   2     2115.02     2245.48    181.80 o
  13   7   2       18.33       49.50     51.75 o
  14   7   2     2336.39     2063.68    199.35 o
  15   7   2     1275.05     1203.74    166.95 o
  -9   8   2      915.27      689.84    146.70 o
  -8   8   2    12827.32    12469.40    496.35 o
  -7   8   2     1485.02     1462.94    170.10 o
  -6   8   2     4971.90     4709.21    272.70 o
  -5   8   2      134.11       61.20     59.40 o
  -4   8   2     9178.03     8384.78    343.80 o
  -3   8   2       84.76      123.75     53.55 o
  -2   8   2     7006.74     6965.95    288.45 o
  -1   8   2    13358.54    13740.19    412.20 o
   0   8   2     2280.04     2234.23    150.30 o
   1   8   2    57233.98    57753.90   1084.94 o
   2   8   2   141270.73   141035.44   1643.26 o
   3   8   2     2647.24     2774.60    108.81 o
   4   8   2     9423.38     9625.52    172.97 o
   5   8   2    19008.36    19372.01    332.35 o
   6   8   2    82649.52    80434.17   1461.59 o
   7   8   2    11180.01    10847.50    230.77 o
   8   8   2      225.97      225.12     39.85 o
   9   8   2    20027.20    19902.54    353.83 o
  10   8   2     5548.44     5630.81    269.10 o
  11   8   2      106.26       99.00     54.00 o
  12   8   2      383.37      393.75     96.75 o
  13   8   2      122.03       30.15     63.00 o
  14   8   2      315.76      403.65    110.70 o
  15   8   2     1552.71     1745.09    194.85 o
  -8   9   2       68.34      169.65     94.05 o
  -7   9   2    11221.47    10795.87    468.90 o
  -6   9   2     2494.54     2444.38    220.95 o
  -5   9   2      502.87      310.50     96.30 o
  -4   9   2     4198.88     3923.52    246.15 o
  -3   9   2      452.21      422.10     93.60 o
  -2   9   2    15076.67    14879.58    469.35 o
  -1   9   2     2977.43     3170.23    198.45 o
   0   9   2      926.71      915.74    115.65 o
   1   9   2       55.05       75.60     45.45 o
   2   9   2      721.32      740.69     67.44 o
   3   9   2    11389.05    11294.97    250.72 o
   4   9   2      191.90      222.34     51.75 o
   5   9   2     3122.41     3152.01    123.07 o
   6   9   2    13537.88    13280.54    270.98 o
   7   9   2      947.26      907.64    108.00 o
   8   9   2      303.73      381.54     51.65 o
   9   9   2     6129.98     5974.76    178.34 o
  10   9   2     2794.22     3116.23    204.30 o
  11   9   2      946.04      973.79    130.95 o
  12   9   2      420.65      440.10    105.30 o
  13   9   2     5697.34     5553.86    306.90 o
  14   9   2        1.22       -2.70     59.40 o
  15   9   2       43.93       47.25     73.35 o
  -6  10   2     1333.90     1142.09    170.55 o
  -5  10   2     4842.02     4578.26    288.45 o
  -4  10   2      170.07      150.75     68.40 o
  -3  10   2      196.05      299.25     90.45 o
  -2  10   2      136.60      142.20     64.80 o
  -1  10   2     2516.57     2488.48    186.75 o
   0  10   2       16.65       10.80     39.60 o
   1  10   2      611.21      544.50     99.00 o
   2  10   2    12046.62    12452.30    409.05 o
   3  10   2     9229.69     9455.77    239.12 o
   4  10   2      816.16      920.76     99.22 o
   5  10   2     4946.50     5126.37    164.99 o
   6  10   2     5429.15     5577.77    172.31 o
   7  10   2     2102.54     1789.14     96.76 o
   9  10   2        0.87       51.75     53.55 o
  10  10   2      383.14      433.35    101.25 o
  11  10   2     2820.96     2824.18    212.85 o
  12  10   2     2154.51     2321.08    199.80 o
  13  10   2     3619.01     3993.27    267.30 o
  14  10   2      105.15       65.25     68.85 o
  15  10   2      334.93      127.35     88.20 o
  -5  11   2      357.23      452.70    123.30 o
  -4  11   2     1127.99      987.74    153.00 o
  -3  11   2     4618.04     4280.37    274.50 o
  -2  11   2      393.93      516.15    114.75 o
  -1  11   2     2556.47     2440.33    193.50 o
   0  11   2      627.58      643.04    116.10 o
   1  11   2        6.92       -8.55     38.70 o
   2  11   2     2107.85     2402.08    178.20 o
   3  11   2      556.85      639.48     73.97 o
   4  11   2     6733.83     6827.89    267.30 o
   5  11   2     3919.40     3696.01    146.83 o
   6  11   2      162.20      158.51     46.35 o
   7  11   2        3.21      192.55    159.75 o
   8  11   2      152.36      151.49     50.40 o
   9  11   2     6148.68     6573.10    316.35 o
  10  11   2      157.87      108.90     68.85 o
  11  11   2      599.31      886.49    139.05 o
  12  11   2     6409.91     6339.55    337.50 o
  13  11   2       43.23       -5.40     61.65 o
  14  11   2       29.72       58.50     71.10 o
  -4  12   2     4796.00     4907.21    322.65 o
  -3  12   2      487.52      512.55    122.40 o
  -2  12   2     1882.57     1865.24    199.80 o
  -1  12   2    11495.79    10520.02    442.35 o
   0  12   2      102.09      143.10     65.70 o
   1  12   2    12637.12    13535.44    488.25 o
   2  12   2        0.60       23.85     46.80 o
   3  12   2     4882.77     4931.96    266.40 o
   4  12   2    13611.33    13689.95    324.42 o
   5  12   2      184.09      267.31    155.02 o
   6  12   2     1151.44      970.40     87.67 o
   7  12   2      607.00      671.37     75.66 o
   8  12   2    20083.43    19710.58    396.92 o
   9  12   2    20980.72    20654.84    622.80 o
  10  12   2      973.87      959.84    144.00 o
  11  12   2     3906.29     3868.62    265.95 o
  12  12   2     4137.18     4201.62    284.85 o
  13  12   2     3903.70     4054.47    284.40 o
  14  12   2      232.70      349.65    118.80 o
  -2  13   2      269.17      203.40     88.20 o
  -1  13   2      358.04      256.50     98.10 o
   0  13   2     8245.22     8748.38    413.55 o
   1  13   2     3684.66     4113.42    270.90 o
   2  13   2      437.71      573.75    118.80 o
   3  13   2     8055.19     8066.64    363.60 o
   4  13   2     5093.99     5030.51    273.60 o
   5  13   2     2836.96     2644.77    139.97 o
   6  13   2       70.16       71.20     37.35 o
   7  13   2     1541.83     1530.72    110.14 o
   8  13   2      484.41      455.85    106.65 o
   9  13   2     1105.91     1318.49    158.85 o
  10  13   2      128.39       87.30     67.95 o
  11  13   2        6.11       14.85     56.25 o
  12  13   2     1563.22     1913.39    210.60 o
  13  13   2      223.37       99.90     86.40 o
   0  14   2     1309.16     1444.94    192.15 o
   1  14   2     2855.93     3135.13    246.15 o
   2  14   2      830.29      704.69    140.85 o
   3  14   2      539.88      356.85    100.35 o
   4  14   2     7063.27     6941.65    343.80 o
   5  14   2     1536.43     1248.74    153.45 o
   6  14   2     2666.67     2567.90    144.44 o
   7  14   2     2505.47     2729.45    197.10 o
   8  14   2      116.22       63.45     61.20 o
   9  14   2      966.55     1149.74    162.90 o
  10  14   2     6726.41     7734.99    386.55 o
  11  14   2      240.18      301.05    111.15 o
  12  14   2      182.17      191.25     99.00 o
   2  15   2      121.51      210.60     84.15 o
   3  15   2      987.58      940.49    156.60 o
   4  15   2      135.59       91.35     75.60 o
   5  15   2      719.33      743.39    135.00 o
   6  15   2       95.29      140.40     70.65 o
   7  15   2      627.55      432.00    121.50 o
   8  15   2     1008.58     1073.24    163.35 o
   9  15   2     2512.10     2392.63    229.05 o
  10  15   2        0.80       -7.65     49.50 o
  11  15   2     1843.44     1627.64    204.30 o
   5  16   2     3782.82     3902.37    276.75 o
   6  16   2      371.70      472.50    120.15 o
   8  16   2     2518.80     2605.48    247.95 o
 -11 -14   3     5956.38     6672.55    387.90 o
 -10 -14   3      387.88      431.71     79.77 o
  -9 -14   3      466.81      408.60     79.00 o
  -8 -14   3     9444.88     8939.18    402.30 o
  -7 -14   3      804.33      945.89    148.50 o
  -6 -14   3      364.67      366.75    103.05 o
  -5 -14   3      620.28      784.34    142.65 o
  -4 -14   3     2429.47     2334.13    223.20 o
  -3 -14   3     1783.76     1943.53    212.85 o
 -12 -13   3     4946.00     5788.31    347.85 o
 -11 -13   3     6659.50     6606.90    328.72 o
 -10 -13   3      400.90      365.56     88.65 o
  -9 -13   3       46.23       92.20     43.73 o
  -8 -13   3      996.73      898.10    102.00 o
  -7 -13   3     6669.80     6542.05    331.20 o
  -6 -13   3       60.80       24.30     50.85 o
  -5 -13   3       47.28      165.60     70.65 o
  -4 -13   3     9842.45    10686.52    446.40 o
  -3 -13   3      414.71      516.15    115.65 o
  -2 -13   3     5421.08     5663.66    329.40 o
  -1 -13   3     2762.90     2732.38    243.00 o
   0 -13   3     1535.74     1494.44    194.85 o
 -13 -12   3     1218.60     1136.24    172.35 o
 -12 -12   3     1966.78     1945.78    207.45 o
 -11 -12   3     1306.64     1342.38    179.55 o
 -10 -12   3     2248.07     2246.56    136.03 o
  -9 -12   3       67.26       83.33     41.12 o
  -8 -12   3      139.80       94.97     43.95 o
  -7 -12   3     1057.17     1051.05    104.40 o
  -6 -12   3     8737.83     8574.23    365.85 o
  -5 -12   3    14835.95    14024.59    491.85 o
  -4 -12   3      270.45      364.05     94.05 o
  -3 -12   3        6.56       47.25     52.65 o
  -2 -12   3     4330.91     4494.11    276.30 o
  -1 -12   3     2302.50     2344.48    215.55 o
   0 -12   3      881.46      967.94    159.30 o
   1 -12   3     4271.39     3968.97    280.80 o
   2 -12   3       40.70       42.30     66.60 o
 -14 -11   3       21.10      106.65     85.50 o
 -13 -11   3      152.42       14.85     68.40 o
 -12 -11   3     1147.34     1072.79    155.70 o
 -11 -11   3        2.61       11.07     62.77 o
 -10 -11   3       91.51       82.30     64.57 o
  -9 -11   3     2092.85     2159.91    126.47 o
  -8 -11   3       71.62       54.79     36.04 o
  -7 -11   3       45.56        6.18     29.50 o
  -6 -11   3     2359.35     2407.92    225.67 o
  -5 -11   3      215.88      240.75     75.60 o
  -4 -11   3      344.87      319.50     84.60 o
  -3 -11   3     1221.57     1153.34    141.75 o
  -2 -11   3      929.53     1085.39    142.65 o
  -1 -11   3       71.33       90.45     58.95 o
   0 -11   3     6808.70     6019.15    323.55 o
   1 -11   3       43.42       45.00     62.55 o
   2 -11   3     1295.82     1386.89    178.65 o
   3 -11   3     4279.11     4090.02    290.70 o
   4 -11   3       24.59       33.30     73.80 o
 -14 -10   3       28.79       90.45     80.55 o
 -13 -10   3       21.51      -12.60     58.95 o
 -12 -10   3     1201.21     1163.75    202.27 o
 -11 -10   3     2882.55     2849.91    144.57 o
 -10 -10   3      635.20      666.66     78.91 o
  -9 -10   3    18202.13    17868.30    378.08 o
  -8 -10   3     7578.51     7546.92    226.55 o
  -7 -10   3     2032.57     2002.60    114.12 o
  -6 -10   3    10838.44    10629.34    387.22 o
  -5 -10   3       59.11       53.06     35.21 o
  -4 -10   3    21171.86    20375.84    567.90 o
  -3 -10   3     1260.51     1228.04    136.80 o
  -2 -10   3     2319.02     2694.13    194.40 o
  -1 -10   3    29290.54    30509.31    774.44 o
   0 -10   3      257.41      454.05    103.50 o
   1 -10   3     2700.77     2814.73    216.45 o
   2 -10   3      325.96      313.65     99.45 o
   3 -10   3     4134.64     4214.22    276.30 o
   4 -10   3    12953.16    12403.25    496.80 o
   5 -10   3       75.50      153.00     85.50 o
 -14  -9   3       88.89       59.85     69.30 o
 -13  -9   3      364.90      372.60    107.55 o
 -12  -9   3     2371.95     2623.48    139.25 o
 -11  -9   3      307.25      313.56     72.90 o
 -10  -9   3     1549.88     1519.83    104.18 o
  -9  -9   3    11444.89    10766.09    270.98 o
  -8  -9   3     2894.27     2887.88    185.40 o
  -7  -9   3     3837.58     3850.91    213.97 o
  -6  -9   3      164.78      130.72     52.65 o
  -5  -9   3    37640.68    36741.71    578.31 o
  -4  -9   3    33513.32    32999.59    755.54 o
  -3  -9   3      243.49      257.40     68.85 o
  -2  -9   3      161.00      300.15     81.00 o
  -1  -9   3     8494.65     8167.89    335.70 o
   0  -9   3     5336.70     5546.21    279.00 o
   1  -9   3     4799.42     4723.61    265.05 o
   2  -9   3      591.65      564.75    118.35 o
   3  -9   3    25012.01    24680.51    697.94 o
   4  -9   3       21.50       -4.50     46.80 o
   5  -9   3    11688.90    11463.21    463.50 o
   6  -9   3       23.51        5.40     67.95 o
   7  -9   3     2301.75     2563.18    239.85 o
   8  -9   3     1078.20      997.64    152.10 o
 -13  -8   3    10256.02    11413.71    433.80 o
 -12  -8   3      187.18      262.42     54.65 o
 -11  -8   3      308.90      362.68     58.82 o
 -10  -8   3        0.61       -4.35     27.67 o
  -9  -8   3      322.90      361.76     57.50 o
  -8  -8   3        1.39       18.91     23.78 o
  -7  -8   3      106.08      115.77     34.29 o
  -6  -8   3     4134.28     4289.25    148.58 o
  -5  -8   3      505.63      478.17     82.80 o
  -4  -8   3    13128.10    13426.69    516.15 o
  -3  -8   3    22165.57    22849.47    567.45 o
  -2  -8   3     4490.40     4794.71    230.40 o
  -1  -8   3      807.71      886.04    112.95 o
   0  -8   3     9729.75    10368.37    370.35 o
   1  -8   3     5755.54     5344.61    265.50 o
   2  -8   3     9910.92     9741.97    372.15 o
   3  -8   3     4938.28     4626.41    259.20 o
   4  -8   3       74.43       57.60     56.25 o
   5  -8   3       43.15       86.85     61.65 o
   6  -8   3      478.43      503.10    116.55 o
   7  -8   3     6184.94     6308.50    343.35 o
   8  -8   3     2707.90     2711.49    157.12 o
   9  -8   3        0.11       69.75     52.20 o
 -13  -7   3    12040.88    12574.25    312.01 o
 -12  -7   3      335.98      366.31     64.80 o
 -11  -7   3     1123.33     1157.98     89.17 o
 -10  -7   3      263.17      261.63     64.80 o
  -9  -7   3     6658.70     6688.64    192.48 o
  -8  -7   3      577.41      529.82     59.61 o
  -7  -7   3     1199.45     1260.62     78.58 o
  -6  -7   3     2306.47     2435.00    105.72 o
  -5  -7   3      318.60      303.12     46.76 o
  -4  -7   3      792.06      837.02     66.81 o
  -3  -7   3    26430.60    26026.00    424.83 o
  -2  -7   3     1325.83     1305.89    116.10 o
  -1  -7   3     3226.27     3287.22    181.80 o
   0  -7   3     3674.48     3530.67    195.30 o
   1  -7   3     2569.67     2731.03    179.10 o
   2  -7   3     1841.30     1910.24    154.35 o
   3  -7   3     1748.58     1525.94    145.35 o
   4  -7   3     3498.59     3388.92    214.65 o
   5  -7   3     1836.79     2068.63    175.05 o
   6  -7   3        1.09      -16.20     49.95 o
   7  -7   3     2891.53     2917.33    222.30 o
   8  -7   3      309.97      342.00    107.55 o
   9  -7   3      554.31      556.75     87.43 o
 -13  -6   3     1061.39     1278.44    136.80 o
 -12  -6   3      837.05      779.35     77.61 o
 -11  -6   3      397.70      408.01     72.45 o
 -10  -6   3      733.52      736.86     69.48 o
  -9  -6   3     3553.31     3669.46    134.24 o
  -8  -6   3      437.50      431.31     51.86 o
  -7  -6   3     1166.98     1286.99     74.76 o
  -6  -6   3    27466.23    27040.78    422.56 o
  -5  -6   3    15016.69    15454.70    284.62 o
  -4  -6   3      497.67      370.44     45.15 o
  -3  -6   3      226.65      328.14     82.01 o
  -2  -6   3   203986.22   198922.75   3109.48 o
  -1  -6   3    28383.57    28408.72    621.90 o
   0  -6   3      259.62      206.10     56.70 o
   1  -6   3    86370.77    84349.59   1482.74 o
   2  -6   3     3134.28     3211.17    182.25 o
   3  -6   3      784.87      960.29    111.15 o
   4  -6   3     4533.65     4392.87    229.95 o
   5  -6   3     8067.69     9005.33    346.95 o
   6  -6   3    10661.83    10095.67    378.45 o
   7  -6   3       11.35       -7.65     50.40 o
   8  -6   3     4874.94     4707.86    275.85 o
   9  -6   3     1111.12     1159.62    111.56 o
  10  -6   3      408.27      384.88     74.75 o
 -13  -5   3     5219.82     5140.76    258.75 o
 -12  -5   3     3994.89     3942.75    153.51 o
 -11  -5   3     1944.06     1853.31    162.90 o
 -10  -5   3      799.30      756.69    123.30 o
  -9  -5   3      309.46      352.14     47.97 o
  -8  -5   3     8126.91     8297.07    290.25 o
  -7  -5   3     1445.48     1548.39     77.76 o
  -6  -5   3     3885.31     3848.21    121.23 o
  -5  -5   3    10653.21    10115.89    206.66 o
  -4  -5   3      844.91      909.03     72.45 o
  -3  -5   3     6166.62     5973.31    148.11 o
  -2  -5   3    63134.55    61741.25    707.97 o
  -1  -5   3      906.05      891.44     84.60 o
   0  -5   3     6023.89     5776.15    217.80 o
   1  -5   3     3411.37     3128.83    160.65 o
   2  -5   3    70640.42    72455.73   1291.04 o
   3  -5   3    11725.82    12036.06    363.60 o
   4  -5   3     9591.59     8855.03    310.95 o
   5  -5   3    12701.98    12654.35    398.25 o
   6  -5   3    10858.19    10632.52    373.50 o
   7  -5   3     1367.41     1487.24    150.30 o
   8  -5   3     2183.94     2303.53    184.95 o
   9  -5   3       25.62       38.11     40.50 o
  10  -5   3     8336.55     8472.36    536.40 o
  11  -5   3       10.36       32.40     58.50 o
 -13  -4   3      241.23      310.50     77.85 o
 -12  -4   3     5635.01     5447.66    256.50 o
 -11  -4   3     1859.32     1716.29    134.55 o
 -10  -4   3    10166.53     9891.03    230.85 o
  -9  -4   3     1843.89     1810.38     88.58 o
  -8  -4   3    17450.05    17581.81    639.44 o
  -7  -4   3      115.88      130.28     29.97 o
  -6  -4   3    15458.19    15484.37    267.44 o
  -5  -4   3       57.98       59.28     20.70 o
  -4  -4   3     2839.79     2631.04    113.62 o
  -3  -4   3     8932.28     8738.18    174.21 o
  -2  -4   3     1949.75     1962.12     74.91 o
  -1  -4   3     1569.95     1383.92     52.11 o
   0  -4   3    15457.62    15600.93    371.70 o
   1  -4   3     4668.25     4549.01    180.90 o
   2  -4   3      291.54      500.85     67.50 o
   3  -4   3     1406.57     1361.69    107.10 o
   4  -4   3    26305.23    26138.04    586.35 o
   5  -4   3    12430.25    11993.31    363.60 o
   6  -4   3      360.38      364.05     76.50 o
   7  -4   3     5509.50     5122.76    244.80 o
   8  -4   3      568.61      849.59    116.10 o
   9  -4   3       70.60       98.89     40.63 o
  10  -4   3     9403.66     9243.03    271.90 o
  11  -4   3        1.14      -10.80     47.25 o
  12  -4   3      111.08       39.60     67.05 o
 -13  -3   3      215.11      589.50    104.40 o
 -12  -3   3      172.48      164.25     60.75 o
 -11  -3   3       21.54       30.19     26.48 o
 -10  -3   3      192.07      242.81     43.26 o
  -9  -3   3      865.78      950.57     83.70 o
  -8  -3   3     4925.73     4959.31    140.05 o
  -7  -3   3       24.24       45.27     21.15 o
  -6  -3   3    14964.97    14588.66    247.62 o
  -5  -3   3        8.10       13.56     16.70 o
  -4  -3   3      410.74      358.25     33.39 o
  -3  -3   3     6865.39     6965.10    141.42 o
  -2  -3   3      399.15      384.83     34.52 o
  -1  -3   3      715.24      667.37     33.12 o
   0  -3   3       90.73       91.80     36.45 o
   1  -3   3     6516.85     7077.99    212.40 o
   2  -3   3     3682.97     3789.42    153.90 o
   4  -3   3    44448.40    45051.85    844.19 o
   5  -3   3      106.95      139.05     48.60 o
   6  -3   3      606.73      680.39     89.10 o
   7  -3   3     4462.33     4493.67    216.90 o
   8  -3   3    12984.16    13036.40    412.65 o
   9  -3   3      928.16      846.83     83.57 o
  10  -3   3     2603.33     2433.99    132.68 o
  11  -3   3     6801.25     6004.75    314.10 o
  12  -3   3      552.12      794.69    144.00 o
 -14  -2   3      240.65      170.10     70.20 o
 -13  -2   3     5867.68     5514.71    275.85 o
 -12  -2   3    11496.11    11483.91    400.95 o
 -11  -2   3      591.60      723.14     99.45 o
 -10  -2   3     4093.48     4231.10    141.83 o
  -9  -2   3        0.86       63.54     24.84 o
  -8  -2   3    26594.58    26461.03    465.97 o
  -7  -2   3    14439.09    14188.72    248.32 o
  -6  -2   3     5842.89     5942.79    136.08 o
  -5  -2   3    22622.24    22155.07    316.45 o
  -4  -2   3     4320.34     4231.37    134.77 o
  -3  -2   3     3008.11     3230.41    193.72 o
  -2  -2   3       11.04      -13.45     13.45 o
  -1  -2   3       17.26       36.45     21.15 o
   0  -2   3    94173.05    91010.44   1426.49 o
   1  -2   3   101936.22    98521.03   1546.19 o
   2  -2   3     1318.51     1448.54     82.80 o
   3  -2   3      368.67      247.05     43.65 o
   4  -2   3     4160.00     4502.21    170.55 o
   5  -2   3   151485.39   153799.80   2424.13 o
   6  -2   3    18823.00    19155.90    454.95 o
   7  -2   3      493.93      423.45     72.45 o
   8  -2   3    77114.09    77321.99   1381.49 o
   9  -2   3     1571.17     1635.33    101.18 o
  10  -2   3     8327.02     8221.35    235.35 o
  11  -2   3     5469.01     5493.56    289.80 o
  12  -2   3     4955.98     5098.01    294.75 o
  13  -2   3       29.59       -7.20     58.95 o
 -14  -1   3      340.96      313.65    103.50 o
 -13  -1   3     6230.81     6076.75    306.45 o
 -12  -1   3      431.33      553.95    101.25 o
 -11  -1   3     8400.36     8759.18    330.30 o
 -10  -1   3    18831.02    18800.85    506.70 o
  -9  -1   3     1425.90     1374.22     76.69 o
  -8  -1   3     7106.24     7048.47    169.83 o
  -7  -1   3        2.45       22.37     15.52 o
  -6  -1   3    38051.33    37298.33    491.32 o
  -5  -1   3    37326.31    37212.61    474.44 o
  -4  -1   3       27.61       36.32     13.52 o
  -3  -1   3     9227.75     9427.18    122.66 o
  -2  -1   3     3748.34     3699.19     93.60 o
  -1  -1   3    46358.46    46235.34    750.14 o
   0  -1   3     4318.39     4471.58     81.55 o
   1  -1   3     8203.54     8344.72    132.96 o
   2  -1   3     1021.84     1130.06     45.98 o
   3  -1   3     1102.06     1081.17     49.12 o
   4  -1   3    14975.51    15461.88    337.95 o
   5  -1   3    42442.30    41719.17    755.09 o
   7  -1   3    20581.89    20333.75    341.81 o
   8  -1   3     2242.15     2321.72    105.00 o
   9  -1   3    20347.25    20795.57    376.64 o
  10  -1   3      157.40      243.94     52.32 o
  11  -1   3     6891.27     6819.70    314.10 o
  12  -1   3     8829.67     8559.38    373.05 o
  13  -1   3     2556.50     2535.73    218.70 o
 -14   0   3      247.81      202.95     91.80 o
 -13   0   3     4846.77     4702.46    275.85 o
 -12   0   3     3734.27     3698.97    231.75 o
 -11   0   3    19315.15    19691.20    391.68 o
 -10   0   3      578.87      719.09    100.35 o
  -9   0   3     5147.02     4830.71    220.50 o
  -8   0   3     8232.22     8939.18    298.80 o
  -7   0   3    17501.71    17784.76    434.25 o
  -6   0   3     4318.93     4448.22    177.30 o
  -5   0   3     6536.39     7474.44    223.65 o
  -4   0   3    22256.98    22428.04    301.54 o
  -3   0   3     2204.89     2274.76     61.46 o
  -1   0   3    42694.20    44105.50    705.14 o
   0   0   3     4798.28     4750.16    110.25 o
   1   0   3     9627.35    10028.41    139.30 o
   2   0   3    43589.75    43825.39    496.05 o
   3   0   3    24263.51    23278.22    298.52 o
   4   0   3    49657.72    48358.18    571.40 o
   5   0   3     5864.88     5962.20    188.10 o
   6   0   3     5628.39     5426.65    134.55 o
   7   0   3    28374.37    28645.01    418.25 o
   8   0   3     1039.70     1147.68     73.30 o
   9   0   3     1218.93     1154.00     78.91 o
  10   0   3      126.84      187.77     45.18 o
  11   0   3     2509.28     2640.58    185.40 o
  12   0   3       47.87      -21.60     40.95 o
  13   0   3      624.92      515.25    117.90 o
  14   0   3      681.53      952.64    154.35 o
 -14   1   3     2055.29     1789.64    194.85 o
 -13   1   3      955.57      973.79    146.25 o
 -12   1   3      502.27      320.40     93.15 o
 -11   1   3     8316.46     8067.54    343.80 o
 -10   1   3     3837.01     4127.82    226.35 o
  -9   1   3    18474.96    18864.17    359.40 o
  -8   1   3      739.44      860.39     96.75 o
  -7   1   3    47578.97    46646.63    893.24 o
  -6   1   3      315.60      265.05     54.00 o
  -5   1   3     3455.36     3234.12    142.65 o
  -4   1   3      283.00      535.50     57.15 o
  -3   1   3      794.31      770.84     60.30 o
  -2   1   3    59259.99    59859.82    665.35 o
  -1   1   3        0.15       19.13     13.72 o
   0   1   3     4200.91     4142.33     69.05 o
   1   1   3    15251.17    16392.80    200.24 o
   2   1   3        1.17      122.64     81.45 o
   3   1   3     1261.69     1621.61    148.50 o
   4   1   3      606.28      680.44     35.54 o
   5   1   3    19384.58    18879.92    269.00 o
   6   1   3      731.43      882.69     50.68 o
   7   1   3     2763.55     2965.41    130.95 o
   8   1   3     1551.66     1391.78     72.71 o
   9   1   3      247.59      321.95     45.38 o
  10   1   3     6213.86     6368.58    180.71 o
  11   1   3     3901.22     4081.02    224.55 o
  12   1   3      696.49      499.95    100.80 o
  13   1   3        1.74       55.80     54.45 o
  14   1   3      673.15      597.60    125.55 o
 -13   2   3       14.92       68.40     76.95 o
 -12   2   3     2259.73     2339.53    196.65 o
 -11   2   3      130.09      227.25     78.30 o
 -10   2   3       18.74       25.20     50.85 o
  -9   2   3       71.36      184.50     65.25 o
  -8   2   3    15537.15    16555.37    463.95 o
  -7   2   3      822.49      943.19    103.95 o
  -6   2   3     9712.75     9669.53    299.25 o
  -5   2   3    79933.90    79393.33   1338.74 o
  -4   2   3     1600.36     1351.79     90.45 o
  -3   2   3    33058.66    33809.14    616.05 o
  -2   2   3    33450.89    33005.67    923.62 o
  -1   2   3    33036.14    33820.07    396.62 o
   1   2   3      305.03      316.85     18.23 o
   2   2   3    69990.54    70722.80   1066.49 o
   3   2   3    30528.76    31647.60    364.75 o
   4   2   3    18967.34    19497.58    250.58 o
   6   2   3      801.34      797.14     44.11 o
   7   2   3    84136.62    82117.80   1463.84 o
   8   2   3    27620.82    27564.19    398.38 o
   9   2   3     9882.37     9781.81    260.55 o
  10   2   3     5477.30     5386.82    158.43 o
  11   2   3      512.88      443.70     88.65 o
  12   2   3     2900.47     2889.88    194.85 o
  13   2   3      943.26      803.69    124.65 o
  14   2   3      174.27      163.35     84.60 o
 -13   3   3     3527.34     3216.13    251.10 o
 -12   3   3        7.73       39.60     60.75 o
 -11   3   3     1900.13     1889.99    181.35 o
 -10   3   3      273.87      323.55     91.80 o
  -9   3   3     2216.07     2245.03    171.45 o
  -8   3   3       42.97       58.95     49.50 o
  -7   3   3     1468.27     1355.84    123.30 o
  -6   3   3      309.30      423.00     76.50 o
  -5   3   3      142.55      202.05     51.75 o
  -4   3   3     9373.17     9354.53    274.50 o
  -3   3   3    17416.05    18790.50    409.95 o
  -2   3   3     2664.06     2631.42     77.98 o
   0   3   3       98.74      129.89     17.99 o
   1   3   3    53665.73    53895.23    491.70 o
   2   3   3    66099.87    64257.53    580.74 o
   3   3   3      113.53       83.16     18.26 o
   4   3   3     9838.91    10210.92    149.57 o
   5   3   3     3209.20     3086.10     74.49 o
   6   3   3    25128.72    24870.62    329.55 o
   7   3   3      760.83      897.16     49.52 o
   8   3   3     2647.07     2818.66     94.44 o
   9   3   3    19306.66    19490.24    451.57 o
  10   3   3     1463.25     1681.64    127.80 o
  11   3   3     7629.93     7046.49    280.80 o
  13   3   3     2804.30     2702.90    142.81 o
  14   3   3      475.25      627.75    130.05 o
 -12   4   3     7106.22     7085.19    369.45 o
 -11   4   3     3177.93     3428.07    244.35 o
 -10   4   3      789.43      896.39    138.60 o
  -9   4   3    29909.23    28398.83    726.74 o
  -8   4   3       96.94      131.85     65.70 o
  -7   4   3     1272.72     1192.49    123.75 o
  -6   4   3      333.84      390.60     77.85 o
  -5   4   3    34371.20    34139.43    713.69 o
  -4   4   3    56861.22    54715.52    996.74 o
  -3   4   3        0.64       -8.55     20.25 o
  -2   4   3     3340.61     3341.67    143.10 o
  -1   4   3    10028.60     9137.23    163.36 o
   0   4   3      345.55      325.83     22.49 o
   1   4   3       44.09       35.76     14.27 o
   2   4   3      631.14      620.87     34.93 o
   3   4   3        0.78       77.09     35.14 o
   4   4   3      230.92      200.61     17.80 o
   5   4   3     2632.35     2566.31     58.88 o
   6   4   3    32372.51    31104.61    332.76 o
   7   4   3      410.27      442.10     32.27 o
   8   4   3     9387.85     9326.82    155.08 o
   9   4   3    22272.45    22031.73    287.45 o
  10   4   3     3464.46     3547.99    132.61 o
  11   4   3    15841.02    16332.89    328.81 o
  12   4   3     4358.31     4565.66    251.55 o
  13   4   3     2310.09     2067.73    181.80 o
  14   4   3     2378.98     2254.93    198.90 o
  15   4   3       26.11      -17.55     57.15 o
 -11   5   3     1137.82     1001.24    157.50 o
 -10   5   3     1632.34     1619.09    181.35 o
  -9   5   3      569.21      376.65     99.45 o
  -8   5   3    13947.15    13657.39    459.00 o
  -7   5   3       69.89      102.60     56.25 o
  -6   5   3      275.03      256.95     70.20 o
  -5   5   3    35450.37    35533.07    760.04 o
  -4   5   3     2545.86     2754.43    158.40 o
  -3   5   3       95.16       54.90     36.45 o
  -2   5   3     4761.43     4999.01    191.70 o
  -1   5   3      234.43      198.45     45.00 o
   0   5   3     6185.36     6296.10    132.32 o
   1   5   3     3466.70     3627.79     74.22 o
   2   5   3      593.68      622.52     36.70 o
   3   5   3     3047.18     3702.81     71.69 o
   4   5   3     1772.24     2056.37     52.42 o
   5   5   3    12413.00    12424.08    161.76 o
   6   5   3       45.69       37.98     13.79 o
   7   5   3     6230.27     6339.94    114.34 o
   8   5   3    27192.59    26809.91    316.66 o
   9   5   3      243.60      301.82     33.29 o
  10   5   3     1758.01     1609.53     88.34 o
  11   5   3      259.22      318.60     81.45 o
  12   5   3     2381.24     2413.78    181.35 o
  13   5   3       90.93      140.85     70.65 o
  14   5   3      887.52      918.89    141.75 o
  15   5   3     1459.45     1462.49    182.25 o
 -10   6   3      848.12      841.04    150.75 o
  -9   6   3       37.19       12.60     54.00 o
  -8   6   3     3827.54     3391.62    231.30 o
  -7   6   3      536.14      693.89    117.45 o
  -6   6   3     2274.08     2396.68    175.05 o
  -5   6   3      106.92      262.35     72.45 o
  -4   6   3     1937.53     1927.78    142.20 o
  -3   6   3     6341.81     6294.10    243.90 o
  -2   6   3      199.82      186.30     53.55 o
  -1   6   3    14291.97    14531.29    373.05 o
   0   6   3    12017.92    11575.09    207.71 o
   1   6   3      560.68      477.65     31.51 o
   2   6   3    12630.62    13061.92    174.06 o
   3   6   3      385.89      579.55     51.30 o
   4   6   3    35479.97    35317.68    426.87 o
   5   6   3    21288.87    21842.36    261.88 o
   6   6   3     5305.46     5310.85     99.41 o
   7   6   3     1150.47     1214.39     48.28 o
   8   6   3     1596.18     1559.38    102.39 o
   9   6   3     1013.99     1181.69    116.10 o
  10   6   3    16336.73    16514.42    481.05 o
  11   6   3      196.52       66.60     52.20 o
  12   6   3     3420.77     3250.77    209.70 o
  13   6   3      772.04      785.69    126.00 o
  14   6   3    19864.84    19404.75    615.60 o
  15   6   3      628.78      576.00    132.30 o
 -10   7   3     1377.83     1220.39    180.45 o
  -9   7   3      127.92       58.50     75.60 o
  -8   7   3     1586.24     1642.94    180.45 o
  -7   7   3     5774.14     5984.50    306.45 o
  -6   7   3     9685.44     9687.52    382.95 o
  -5   7   3     1883.71     1737.44    157.05 o
  -4   7   3     9400.49     9516.98    348.75 o
  -3   7   3     4610.92     4750.61    226.35 o
  -2   7   3     8380.88     8420.78    296.10 o
  -1   7   3      320.54      334.35     67.50 o
   0   7   3      658.09      627.75     77.85 o
   1   7   3      904.98     1069.99     57.41 o
   2   7   3     2856.04     2932.92     76.36 o
   3   7   3        1.82       22.50     13.66 o
   4   7   3     7727.76     7687.04    149.34 o
   5   7   3     1159.29     1213.28     89.82 o
   6   7   3    11102.85    10752.05    157.75 o
   7   7   3       73.02      110.06     27.56 o
   8   7   3     7169.85     7170.90    201.82 o
   9   7   3      600.03      705.14    100.80 o
  10   7   3     1762.05     1739.69    148.95 o
  11   7   3       80.86       51.30     50.85 o
  12   7   3      849.44      897.29    128.70 o
  13   7   3     2903.79     3073.48    220.50 o
  14   7   3     1463.95     1219.49    161.10 o
  15   7   3      742.12      702.44    140.85 o
  -9   8   3     1788.59     1753.19    204.30 o
  -8   8   3      726.32      751.04    144.00 o
  -7   8   3      426.97      384.30    103.95 o
  -6   8   3        0.04       53.55     56.25 o
  -5   8   3    11043.65    10929.06    409.95 o
  -4   8   3     6284.63     6304.45    288.45 o
  -3   8   3     9776.37     9432.83    350.55 o
  -2   8   3   144032.95   140919.55   2352.58 o
  -1   8   3      702.41      990.44    111.15 o
   0   8   3     5829.79     5608.31    235.35 o
   1   8   3    14712.32    15293.78    566.32 o
   2   8   3    33730.17    33526.62    382.51 o
   3   8   3    36309.56    34643.43    385.05 o
   4   8   3      667.55      678.20     39.30 o
   5   8   3    11965.81    12101.31    209.29 o
   6   8   3     6076.33     6087.46    159.79 o
   7   8   3        5.34       93.86    116.10 o
   8   8   3     1495.57     1479.72     79.00 o
   9   8   3      200.95      272.25     76.50 o
  10   8   3     3977.97     3438.42    209.25 o
  11   8   3     5995.92     6033.55    290.70 o
  12   8   3      197.89      247.50     83.25 o
  13   8   3    11230.22    11375.01    443.25 o
  14   8   3      964.14     1090.34    157.05 o
  15   8   3      595.23      724.94    141.30 o
  -8   9   3      549.02      709.19    149.40 o
  -7   9   3     3463.75     3463.62    261.00 o
  -6   9   3     1621.75     1934.53    198.45 o
  -5   9   3    15273.16    14037.64    498.60 o
  -4   9   3     3038.20     2525.38    192.60 o
  -3   9   3      393.51      536.85    102.15 o
  -2   9   3     3382.21     3573.42    213.30 o
  -1   9   3    27328.16    26622.24    654.74 o
   0   9   3     1518.22     1482.74    134.55 o
   1   9   3      774.52      793.79    100.35 o
   2   9   3    45183.60    45820.15    651.97 o
   3   9   3        0.44      -13.99     13.99 o
   4   9   3      291.89      273.14     40.63 o
   5   9   3     6572.49     6476.14    173.91 o
   7   9   3      968.76      877.86     66.77 o
   8   9   3     1394.25     1490.87     85.56 o
   9   9   3     3123.08     3208.02    198.90 o
  10   9   3       13.23       55.35     51.75 o
  11   9   3       62.77       25.20     49.50 o
  12   9   3     2035.77     2379.58    195.30 o
  13   9   3      273.99      372.15     99.45 o
  14   9   3     2829.71     3261.12    244.35 o
  15   9   3     1001.95     1039.04    164.70 o
  -6  10   3       44.20       13.95     64.35 o
  -5  10   3        7.92      -15.30     45.90 o
  -4  10   3     5628.06     5362.16    297.90 o
  -3  10   3      303.44      181.35     71.55 o
  -2  10   3       52.95      136.35     60.75 o
  -1  10   3      361.00      274.50     81.00 o
   0  10   3     6555.53     7057.29    308.25 o
   1  10   3    11896.04    12091.41    403.65 o
   2  10   3      129.46       94.77     33.89 o
   3  10   3       30.40       36.32     29.92 o
   4  10   3    12312.50    12142.31    268.61 o
   5  10   3     2582.29     2499.01    111.03 o
   6  10   3     1290.45     1263.00     94.05 o
   7  10   3    10792.27    10032.19    514.12 o
   8  10   3      157.75      232.20     69.30 o
   9  10   3     5773.59     5845.45    287.55 o
  10  10   3        6.22       86.85     60.30 o
  11  10   3     3532.62     3665.22    236.70 o
  12  10   3      130.10       80.55     65.25 o
  13  10   3     4184.98     4136.37    268.20 o
  14  10   3      217.02      221.40     97.20 o
  15  10   3     1961.06     2297.68    228.60 o
  -5  11   3       49.70       88.20     55.80 o
  -4  11   3     1986.37     1768.04    191.25 o
  -3  11   3      366.46      489.15    112.50 o
  -2  11   3     2531.42     2455.63    200.70 o
  -1  11   3     1933.21     1777.94    176.40 o
   0  11   3    16988.45    16869.02    532.35 o
   1  11   3     4654.09     4198.02    240.30 o
   2  11   3     1543.08     1530.89    149.85 o
   3  11   3      754.10      876.09     80.55 o
   4  11   3      284.59      295.65     51.07 o
   5  11   3    12427.65    12087.55    277.47 o
   6  11   3      406.81      375.80     55.47 o
   7  11   3      205.08      324.78     51.60 o
   8  11   3      616.65      557.55    105.30 o
   9  11   3     1415.18     1284.29    146.70 o
  10  11   3     1152.56     1097.99    145.80 o
  11  11   3     1017.24     1033.19    147.15 o
  12  11   3      420.17      484.65    121.95 o
  13  11   3     2568.12     2286.43    219.15 o
  14  11   3      240.67      551.25    135.90 o
  15  11   3     2834.75     2493.88    246.15 o
  -4  12   3        0.50      -47.25     47.25 o
  -3  12   3     8576.75     8349.23    407.25 o
  -2  12   3      332.35      162.45     90.45 o
  -1  12   3     1626.81     1489.49    171.45 o
   0  12   3     4956.89     4616.96    275.40 o
   1  12   3       12.46       72.00     55.80 o
   2  12   3     6393.70     6466.00    312.30 o
   3  12   3      974.98     1147.94    137.25 o
   4  12   3     5116.79     5456.33    204.75 o
   5  12   3    48992.02    48698.07    732.10 o
   6  12   3     2370.83     2312.86    120.08 o
   7  12   3     6845.09     6426.28    256.72 o
   8  12   3    12257.72    12009.51    441.90 o
   9  12   3     4018.24     3631.02    236.25 o
  10  12   3     1936.74     2164.93    192.15 o
  11  12   3       12.69       31.05     65.25 o
  12  12   3     1235.82     1387.34    179.55 o
  13  12   3      175.54      229.95     95.40 o
  14  12   3     1373.15     1615.49    203.40 o
  -2  13   3      301.08      398.25    113.40 o
  -1  13   3     2066.01     1965.13    204.75 o
   0  13   3      377.82      182.70     79.65 o
   1  13   3     4479.14     4517.96    281.70 o
   2  13   3      846.94      944.99    142.20 o
   3  13   3        0.01       39.15     52.65 o
   4  13   3     1313.28     1372.36    108.13 o
   5  13   3      916.30     1014.14     93.13 o
   6  13   3     1969.88     2269.35    489.15 o
   7  13   3        6.13       -8.10     38.70 o
   8  13   3      535.88      623.25    116.55 o
   9  13   3     4270.12     3773.67    251.10 o
  10  13   3      531.64      615.15    125.10 o
  11  13   3     1127.89     1091.69    164.70 o
  12  13   3     2707.07     3191.82    252.45 o
  13  13   3        0.17       27.45     75.15 o
  -1  14   3      244.40      162.90     85.95 o
   0  14   3     2203.51     2298.58    228.15 o
   1  14   3      517.53      406.80    110.70 o
   2  14   3     1819.89     1690.19    186.75 o
   3  14   3      292.47      312.30     98.10 o
   4  14   3      468.96      537.30    111.15 o
   5  14   3       31.58      113.51     43.39 o
   6  14   3     2983.41     3063.15    155.08 o
   7  14   3     4151.84     4032.42    264.15 o
   8  14   3       84.17       99.45     66.15 o
   9  14   3     4184.32     4296.12    277.65 o
  10  14   3        1.09       28.35     48.60 o
  11  14   3       94.06      144.00     79.20 o
  12  14   3     1106.58     1080.89    176.40 o
   1  15   3       84.06      105.75     76.05 o
   2  15   3        2.41       15.30     54.45 o
   3  15   3     1447.19     1797.29    195.75 o
   4  15   3      319.41      191.25     78.30 o
   5  15   3      929.71      908.54    141.75 o
   6  15   3     1490.38     1519.19    184.05 o
   7  15   3     2996.40     3012.28    238.50 o
   8  15   3     2048.95     2029.93    207.45 o
   9  15   3        6.07       -2.25     53.55 o
  10  15   3       58.13       98.10     64.35 o
  11  15   3     1428.92     1578.59    198.45 o
   4  16   3     4673.01     4384.32    299.70 o
   5  16   3      122.91      112.05     72.90 o
   7  16   3     9490.00     8798.33    437.40 o
   8  16   3     1207.39     1291.04    184.95 o
   9  16   3     1779.85     1867.94    215.55 o
 -10 -14   4      305.93      323.55    120.60 o
  -9 -14   4     1158.04      814.94    138.60 o
  -8 -14   4       12.27       76.95     59.85 o
  -7 -14   4      410.63      468.90    115.20 o
  -6 -14   4     6683.63     6925.90    364.95 o
  -5 -14   4     1882.11     1923.73    206.10 o
  -4 -14   4      113.00      137.70     73.35 o
 -12 -13   4      169.45      332.10    121.05 o
 -11 -13   4     4167.45     4531.67    267.30 o
 -10 -13   4      174.87      158.28     53.62 o
  -9 -13   4     1838.75     1710.43    185.85 o
  -8 -13   4     2487.86     2498.83    202.95 o
  -7 -13   4     5147.57     5139.86    298.80 o
  -6 -13   4       19.02      146.70     69.30 o
  -5 -13   4     6917.29     7104.54    360.90 o
  -4 -13   4      324.68      338.85     98.55 o
  -3 -13   4      148.14      113.40     65.70 o
  -2 -13   4     8964.10     9877.87    448.65 o
  -1 -13   4      738.72      567.45    134.10 o
 -13 -12   4     1583.67     1671.29    203.40 o
 -12 -12   4       59.20       17.29     40.95 o
 -11 -12   4      707.70      605.47    126.45 o
 -10 -12   4     1410.38     1375.06    117.26 o
  -9 -12   4     7711.86     7487.60    253.34 o
  -8 -12   4     4699.42     4229.11    188.34 o
  -7 -12   4     1094.78     1094.39    142.65 o
  -6 -12   4     2136.47     2001.58    184.50 o
  -5 -12   4     5647.95     5616.86    303.30 o
  -4 -12   4      138.98      259.65     84.15 o
  -3 -12   4     2924.69     3091.48    229.05 o
  -2 -12   4       34.19       -1.35     46.80 o
  -1 -12   4     2878.69     2875.48    230.40 o
   0 -12   4      271.56      253.80     99.00 o
   1 -12   4     3343.98     3910.02    286.20 o
   2 -12   4      432.86      401.85    123.30 o
 -13 -11   4     1767.32     1794.59    199.80 o
 -12 -11   4      163.35      186.99     56.70 o
 -11 -11   4        1.01       46.22     40.59 o
 -10 -11   4     4926.91     4948.90    196.98 o
  -9 -11   4     2051.78     2141.98    131.14 o
  -8 -11   4     2698.29     2829.63    145.63 o
  -7 -11   4     3617.65     3383.81    158.64 o
  -6 -11   4     1435.32     1192.04    141.30 o
  -5 -11   4      132.71      115.20     58.05 o
  -4 -11   4     9452.13     9783.82    396.45 o
  -3 -11   4     1091.70     1211.84    147.60 o
  -2 -11   4      155.26      175.50     63.45 o
  -1 -11   4     4487.47     4521.56    276.75 o
   0 -11   4     1430.46     1242.89    163.80 o
   1 -11   4        1.50       61.65     62.10 o
   2 -11   4        0.69       13.95     54.00 o
   3 -11   4     1418.86     1246.84    115.65 o
   4 -11   4      263.92      318.67     68.32 o
   5 -11   4      200.00      172.80     74.70 o
 -14 -10   4      127.83       87.30     81.90 o
 -13 -10   4     2097.72     2327.38    212.85 o
 -12 -10   4     7736.46     7407.07    461.70 o
 -11 -10   4     3797.01     3502.76    162.29 o
 -10 -10   4      405.92      366.59     65.96 o
  -9 -10   4     2353.10     2301.24    125.78 o
  -8 -10   4    15585.01    14913.32    378.00 o
  -7 -10   4     2105.91     2116.33    121.37 o
  -6 -10   4      107.47      137.32     44.33 o
  -5 -10   4    25563.98    25034.21    650.24 o
  -4 -10   4     5994.45     6193.75    293.40 o
  -3 -10   4      724.43      715.04    115.20 o
  -2 -10   4      265.66      239.85     77.85 o
  -1 -10   4     2771.18     2913.73    208.80 o
   0 -10   4     6072.05     6442.15    325.35 o
   1 -10   4     5359.76     5691.11    309.60 o
   2 -10   4      576.90      453.15    115.20 o
   3 -10   4     1771.75     1987.18    207.00 o
   4 -10   4      875.59      946.08    169.65 o
   5 -10   4    13013.86    12915.92    347.89 o
   6 -10   4      970.89     1136.24    156.60 o
 -13  -9   4     5407.64     5372.77    207.02 o
 -12  -9   4      161.16      157.11     48.97 o
 -11  -9   4     2103.73     2182.79    124.87 o
 -10  -9   4      463.02      375.78     61.86 o
  -9  -9   4     9859.10     9357.70    253.44 o
  -8  -9   4    27152.79    27604.72    486.18 o
  -7  -9   4      298.01      305.44     56.01 o
  -6  -9   4      244.52      204.62     48.57 o
  -5  -9   4    16476.78    16771.57    349.42 o
  -4  -9   4     7883.55     8086.44    324.90 o
  -3  -9   4    11171.74    11270.61    392.40 o
  -2  -9   4      350.30      292.95     76.05 o
  -1  -9   4    12553.28    12577.40    434.25 o
   0  -9   4      351.84      417.60     96.30 o
   1  -9   4     3390.58     3378.57    226.80 o
   2  -9   4     3153.73     3021.28    220.05 o
   3  -9   4      380.25      502.20    114.30 o
   4  -9   4     1098.62     1065.14    154.80 o
   5  -9   4     6298.25     6320.74    228.02 o
   6  -9   4      366.06      381.56     73.16 o
   7  -9   4      237.56      250.22     63.49 o
 -13  -8   4        2.18       -5.29     34.27 o
 -12  -8   4     3875.85     3923.20    166.76 o
 -11  -8   4        1.72       40.17     31.57 o
 -10  -8   4      687.46      758.82     78.97 o
  -9  -8   4       62.59       49.42     33.24 o
  -8  -8   4     1934.07     1832.16    103.68 o
  -7  -8   4     8976.61     8565.30    225.44 o
  -6  -8   4    22073.88    21668.26    395.75 o
  -5  -8   4       48.41      146.52     38.86 o
  -4  -8   4     6025.91     6176.65    261.45 o
  -3  -8   4     2371.34     2590.63    167.40 o
  -2  -8   4    13047.19    13024.25    410.40 o
  -1  -8   4       17.51       35.12     22.96 o
   0  -8   4       10.93      -22.05     41.40 o
   1  -8   4     3882.78     4402.77    245.70 o
   2  -8   4     1267.85     1238.39    143.10 o
   3  -8   4     6444.99     6634.75    313.20 o
   4  -8   4     4522.22     4636.76    271.80 o
   5  -8   4       16.48       28.80     55.80 o
   6  -8   4      104.35       58.46     37.66 o
   7  -8   4        9.78       29.12     39.96 o
   8  -8   4      797.76      745.61    101.43 o
 -13  -7   4     1322.18     1278.44    142.20 o
 -12  -7   4     1456.23     1604.75    107.31 o
 -11  -7   4        7.51       76.05     45.45 o
 -10  -7   4       73.91       58.82     35.77 o
  -9  -7   4     1437.97     1422.38    106.65 o
  -8  -7   4      802.68      837.23     82.12 o
  -7  -7   4      412.00      619.18    126.45 o
  -6  -7   4     1391.28     1440.37     84.49 o
  -5  -7   4     3287.82     3728.06    251.77 o
  -4  -7   4        0.14       67.01     28.23 o
  -3  -7   4     2917.28     3076.63    172.35 o
  -2  -7   4       82.64      141.93     52.42 o
  -1  -7   4     8084.15     7836.33    177.51 o
   0  -7   4       28.68       49.50     46.80 o
   1  -7   4     1871.67     1961.08    154.80 o
   2  -7   4      822.75      778.94    112.50 o
   3  -7   4     4247.63     4620.56    246.15 o
   4  -7   4      487.01      409.95     94.95 o
   5  -7   4     2409.91     2296.33    189.45 o
   6  -7   4     4450.97     4494.56    267.30 o
   7  -7   4      133.52       73.13     55.80 o
   8  -7   4      375.97      286.85     66.06 o
   9  -7   4     1074.70     1202.97    117.56 o
 -13  -6   4     4417.34     4823.51    261.90 o
 -12  -6   4      812.79      890.34     83.70 o
 -11  -6   4      530.41      566.58     66.34 o
 -10  -6   4    12797.64    12947.96    287.64 o
  -9  -6   4      355.03      371.93     53.77 o
  -8  -6   4     9449.63     8742.33    213.98 o
  -7  -6   4     2375.89     2509.54    106.88 o
  -6  -6   4    57344.00    56179.66    749.18 o
  -5  -6   4    38821.08    39254.39    560.65 o
  -4  -6   4     1238.60     1379.08    123.30 o
  -3  -6   4   101332.71   105796.34   1325.24 o
  -2  -6   4    38871.48    39083.16    498.15 o
  -1  -6   4    19603.49    19712.75    307.81 o
   0  -6   4     3970.03     3804.27    191.70 o
   1  -6   4      198.89      189.00     65.25 o
   2  -6   4    37552.80    37892.86    810.89 o
   3  -6   4     2278.76     2183.38    159.30 o
   4  -6   4     5588.18     5405.36    259.20 o
   5  -6   4     1383.23     1467.89    148.50 o
   6  -6   4     3549.52     3428.52    220.95 o
   7  -6   4    22589.10    22174.70    441.08 o
   8  -6   4     2937.79     2950.91    152.30 o
   9  -6   4      142.29       99.53     46.76 o
  10  -6   4     6014.15     6016.71    281.25 o
 -14  -5   4      803.39      641.70    117.00 o
 -13  -5   4      538.10      647.54    108.90 o
 -12  -5   4      190.18      115.65     52.20 o
 -11  -5   4      831.69      841.82     75.57 o
 -10  -5   4      110.58      122.69     37.45 o
  -9  -5   4    14556.44    14490.23    534.60 o
  -8  -5   4     1263.93     1237.46     73.94 o
  -7  -5   4     3093.79     3124.70    113.71 o
  -6  -5   4    90360.68    90046.52   1252.12 o
  -5  -5   4     1022.70     1071.68     71.10 o
  -4  -5   4      439.28      605.82     94.95 o
  -3  -5   4     2379.33     2517.18    139.50 o
  -2  -5   4    36412.25    36790.07    459.89 o
  -1  -5   4    77038.70    76823.02   1208.69 o
   0  -5   4     1058.81     1059.74     98.10 o
   1  -5   4     3543.77     3748.02    184.50 o
   2  -5   4    67798.01    67590.82   1226.24 o
   3  -5   4       51.31       60.30     47.25 o
   4  -5   4    15548.53    15483.93    443.25 o
   5  -5   4       53.58      164.70     59.85 o
   6  -5   4    12871.80    12132.35    405.00 o
   7  -5   4      680.17      807.54     82.88 o
   8  -5   4     1970.69     2048.65    125.31 o
   9  -5   4     1232.88     1498.52    136.35 o
  10  -5   4      433.89      511.47     84.40 o
  11  -5   4     1605.96     1480.04    186.75 o
 -14  -4   4     3028.61     3279.57    221.40 o
 -13  -4   4     1055.62     1122.74    134.10 o
 -12  -4   4      310.71      308.25     78.30 o
 -11  -4   4      198.94      196.32     43.95 o
 -10  -4   4     5610.01     5682.71    169.80 o
  -9  -4   4     5463.24     5490.98    158.43 o
  -8  -4   4      629.80      622.51     55.65 o
  -7  -4   4     1166.81     1180.71    102.82 o
  -6  -4   4      237.98      263.27     36.91 o
  -5  -4   4      730.14      672.43     50.31 o
  -4  -4   4       68.44       23.85     26.10 o
  -3  -4   4     2377.28     2444.60     88.62 o
  -2  -4   4       35.96       47.22     14.34 o
  -1  -4   4     7296.20     6931.38    135.33 o
   1  -4   4    38348.71    38177.65    499.22 o
   2  -4   4      196.02      224.55     54.90 o
   3  -4   4     3395.57     3377.22    169.20 o
   4  -4   4       25.90       23.40     36.00 o
   5  -4   4     4950.80     4810.01    219.60 o
   6  -4   4     6199.55     6106.00    261.90 o
   7  -4   4       34.63       55.23     34.20 o
   8  -4   4      326.12      316.39     58.20 o
   9  -4   4      840.60     1031.36     96.89 o
  10  -4   4     4809.39     4661.64    192.47 o
  11  -4   4      782.57      728.09    134.55 o
  12  -4   4       79.18       96.30     71.10 o
 -14  -3   4      266.21      228.60     81.90 o
 -13  -3   4     2631.80     2920.93    201.15 o
 -12  -3   4     1770.27     1736.09    155.25 o
 -11  -3   4      575.12      678.59     99.00 o
 -10  -3   4    11409.76    11537.45    252.27 o
  -9  -3   4      101.61      134.02     31.20 o
  -8  -3   4      106.15      121.73     30.04 o
  -7  -3   4     5061.18     5180.67    141.75 o
  -6  -3   4      535.36      531.32     65.47 o
  -5  -3   4     3531.51     4175.94    112.38 o
  -4  -3   4      116.36      103.34     22.90 o
  -3  -3   4     1177.60     1151.54     81.00 o
  -2  -3   4      690.39      555.30     59.40 o
  -1  -3   4      711.74      726.93     52.20 o
   1  -3   4    10070.99    11611.93    243.67 o
   2  -3   4     8035.51     8174.07    229.95 o
   3  -3   4     5380.89     5089.45    134.67 o
   4  -3   4     8566.89     8609.33    271.35 o
   5  -3   4      698.70      708.74     87.30 o
   6  -3   4     1057.19     1150.57     78.90 o
   7  -3   4     7535.57     7600.13    207.30 o
   8  -3   4      523.52      485.86     64.90 o
   9  -3   4        0.32        2.39     31.31 o
  10  -3   4      102.66       75.09     41.84 o
  11  -3   4        0.08       38.25     53.10 o
  12  -3   4      946.98     1020.59    160.65 o
 -14  -2   4     2047.97     2062.78    189.45 o
 -13  -2   4        0.09      -17.10     40.05 o
 -12  -2   4     3334.36     2848.93    191.25 o
 -11  -2   4     4002.51     3791.67    209.25 o
 -10  -2   4     2822.39     2704.93    168.75 o
  -9  -2   4     3206.02     3209.67    115.95 o
  -8  -2   4     2544.75     2473.41     95.98 o
  -7  -2   4        1.84       32.91     24.30 o
  -6  -2   4     5028.83     4691.72    119.86 o
  -5  -2   4       96.83       72.61     19.35 o
  -4  -2   4    10075.96     9963.59    143.45 o
  -3  -2   4    93751.54    89979.73   1226.02 o
  -2  -2   4     5390.24     4977.83    108.92 o
  -1  -2   4     5367.56     5292.25    100.76 o
   0  -2   4    57115.79    56245.06    931.49 o
   1  -2   4   169066.75   161882.92   1820.91 o
   2  -2   4     3691.97     3161.04    122.40 o
   3  -2   4     4013.15     4033.51    109.62 o
   4  -2   4   213092.58   206885.92   2212.25 o
   5  -2   4    34468.52    35487.70    493.17 o
   6  -2   4      789.77      733.91     60.83 o
   7  -2   4     3331.09     3169.24    123.40 o
   8  -2   4     6699.50     6550.37    192.08 o
   9  -2   4     3841.61     3837.48    188.10 o
  10  -2   4      188.02      297.96     57.98 o
  11  -2   4     1409.51     1126.79    145.80 o
  12  -2   4       59.78       33.75     54.00 o
  13  -2   4     1062.61      941.39    157.50 o
 -14  -1   4     4382.55     4350.57    277.20 o
 -13  -1   4     1765.49     1955.23    176.40 o
 -12  -1   4     5904.03     6072.70    287.55 o
 -11  -1   4       49.00       83.25     50.85 o
 -10  -1   4     3896.56     4185.42    215.10 o
  -9  -1   4    13246.93    12933.35    388.80 o
  -8  -1   4      310.83      364.41     41.46 o
  -7  -1   4     4903.92     5011.79    129.64 o
  -6  -1   4     1895.85     1892.67     71.12 o
  -5  -1   4     1208.34     1574.66     59.68 o
  -4  -1   4     8454.73     9156.58    123.52 o
  -3  -1   4     5215.51     5511.86    136.22 o
  -2  -1   4   105772.12   103884.73    915.70 o
  -1  -1   4     3679.21     3549.98    120.37 o
   0  -1   4    26620.59    27002.44    461.25 o
   1  -1   4   409141.13   358542.00   5591.66 o
   2  -1   4      271.67      198.81     69.52 o
   3  -1   4    34210.47    33478.23    425.40 o
   4  -1   4    35690.04    35884.59    465.47 o
   5  -1   4    45518.03    46192.39    829.57 o
   6  -1   4     7054.28     7597.73    176.60 o
   7  -1   4    14077.15    14246.43    271.38 o
   8  -1   4    15664.20    15677.83    302.34 o
   9  -1   4     9842.40     9945.14    241.19 o
  10  -1   4     7594.74     7268.96    211.14 o
  11  -1   4      892.62      674.09    119.25 o
  12  -1   4      165.39      234.45     82.80 o
  13  -1   4     1365.24     1507.94    177.30 o
 -14   0   4       29.75       22.95     67.95 o
 -13   0   4     1080.80      910.34    141.75 o
 -12   0   4      942.24     1005.81     99.90 o
 -11   0   4      461.53      488.70     95.40 o
 -10   0   4      333.42      271.80     67.50 o
  -9   0   4      849.25      886.04    103.50 o
  -8   0   4      665.78      708.45     53.90 o
  -7   0   4    11228.98    11450.03    216.35 o
  -6   0   4      956.66      926.47     50.59 o
  -5   0   4    14465.06    14748.55    228.25 o
  -4   0   4      645.29      636.19     33.80 o
  -3   0   4      601.68      618.12     33.93 o
  -2   0   4      388.55      317.43     47.47 o
  -1   0   4     4010.31     4114.82     78.32 o
   0   0   4    89823.21    88747.04    944.99 o
   1   0   4     1085.31     1081.59     38.70 o
   2   0   4      541.24      585.55     31.91 o
   3   0   4    21745.38    20430.39    275.44 o
   4   0   4      670.15      823.94     69.30 o
   5   0   4     4662.39     4612.95    115.44 o
   6   0   4      654.06      632.06     49.27 o
   7   0   4    15801.35    15968.92    279.69 o
   8   0   4      358.83      331.46     46.20 o
   9   0   4      403.82      368.12     81.00 o
  10   0   4     2261.49     2278.33    168.30 o
  11   0   4      928.29     1067.39    134.10 o
  12   0   4      525.03      750.14    125.55 o
  13   0   4     7737.74     8025.24    373.95 o
  14   0   4      544.50      406.80    118.80 o
 -14   1   4       36.09       42.30     72.90 o
 -13   1   4     3652.15     3190.48    238.95 o
 -12   1   4       80.14      134.55     76.50 o
 -11   1   4    11271.32    10471.87    397.80 o
 -10   1   4       17.10       25.63     27.89 o
  -9   1   4     2655.21     2749.48    172.35 o
  -8   1   4     1777.66     1657.34    125.10 o
  -7   1   4     2237.05     2062.33    133.20 o
  -6   1   4     2514.39     2529.43    137.70 o
  -5   1   4     5394.43     6216.25    209.70 o
  -4   1   4     5326.47     5407.61    181.80 o
  -3   1   4       46.85       83.69     19.09 o
  -2   1   4      129.86      188.34     22.59 o
  -1   1   4     2472.93     2692.21     62.83 o
   0   1   4        6.70        0.81     24.75 o
   1   1   4     6902.75     7197.25    106.27 o
   2   1   4     1061.90     1032.60     33.53 o
   3   1   4     3880.59     4207.71     94.72 o
   4   1   4     1424.31     1663.18     70.42 o
   5   1   4     2273.15     2468.98     97.42 o
   6   1   4     2170.77     2136.70     76.76 o
   7   1   4    20696.73    21857.67    333.60 o
   8   1   4     1217.35     1174.28     69.49 o
   9   1   4      785.65      970.53    114.75 o
  10   1   4     4196.01     4067.07    217.35 o
  11   1   4     2066.99     1962.88    160.20 o
  12   1   4        2.99        0.45     46.80 o
  13   1   4     1679.13     1771.19    180.00 o
  14   1   4     1327.83     1462.04    174.60 o
 -13   2   4      659.69      799.64    146.70 o
 -12   2   4     6564.33     6479.50    329.40 o
 -11   2   4      194.83      175.05     80.55 o
 -10   2   4     1390.19     1444.04    148.95 o
  -9   2   4    27965.07    27937.58    682.19 o
  -8   2   4        8.47      -23.40     31.95 o
  -7   2   4    19225.38    18880.05    481.95 o
  -6   2   4    42948.73    43298.21    839.69 o
  -5   2   4     6925.49     6883.15    231.75 o
  -4   2   4    10481.50    11559.51    299.70 o
  -3   2   4      316.91      258.62     29.10 o
  -2   2   4    15335.83    14458.85    213.35 o
  -1   2   4    10288.24    10213.10    155.75 o
   0   2   4     2193.35     2279.54     55.78 o
   1   2   4     6936.07     7244.11    106.34 o
   2   2   4      326.59      397.35     39.15 o
   3   2   4   162834.64   161295.20   1740.74 o
   4   2   4    45119.63    43001.47    494.68 o
   5   2   4     1906.20     1813.95     57.89 o
   6   2   4    19568.01    20886.68    320.17 o
   7   2   4    33643.05    33430.76    445.88 o
   8   2   4    28849.30    28816.13    413.10 o
   9   2   4     1033.63     1011.83    148.50 o
  10   2   4      699.73      908.09    107.55 o
  11   2   4    37905.95    39268.95    851.84 o
  12   2   4     1190.24     1443.59    148.05 o
  13   2   4     5158.83     5281.16    281.25 o
  14   2   4     1806.52     1930.03    189.00 o
 -12   3   4      724.74      708.29    136.35 o
 -11   3   4      336.11      389.25    101.70 o
 -10   3   4     5652.26     5476.91    283.95 o
  -9   3   4       54.18       12.60     49.95 o
  -8   3   4     2899.72     3000.13    190.35 o
  -7   3   4     9804.96     9887.32    339.30 o
  -6   3   4      402.15      395.10     73.80 o
  -5   3   4    21789.25    22102.03    508.50 o
  -4   3   4        3.41       21.15     24.75 o
  -3   3   4     5303.60     5169.11    180.90 o
  -2   3   4    45880.79    43823.88    530.66 o
  -1   3   4      195.17      269.06     31.72 o
   0   3   4    54897.09    55253.43    618.14 o
   1   3   4      658.48      623.22     30.23 o
   2   3   4    20534.03    19385.62    201.98 o
   3   3   4    15678.36    16558.74    293.17 o
   4   3   4     3912.79     4415.55    189.00 o
   5   3   4     1766.05     1743.34     52.69 o
   6   3   4    12658.65    12772.83    199.11 o
   7   3   4     5524.29     5536.46    124.64 o
   8   3   4    68533.62    69792.59    825.98 o
   9   3   4       92.04       37.80     36.00 o
  10   3   4     6904.05     7063.15    273.15 o
  11   3   4     6074.23     6289.60    270.90 o
  12   3   4     4181.41     4329.87    234.00 o
  13   3   4      968.25      987.74    135.45 o
  14   3   4     1760.07     1700.09    190.80 o
  15   3   4     8803.56     9548.48    453.60 o
 -12   4   4     3667.63     3387.57    257.40 o
 -11   4   4      517.47      510.75    118.35 o
 -10   4   4     2296.29     2355.73    196.20 o
  -9   4   4        7.82       -6.75     54.00 o
  -8   4   4    18507.29    18454.80    532.80 o
  -7   4   4      224.38      180.45     62.55 o
  -6   4   4       25.81       52.20     40.95 o
  -5   4   4    10834.29    10842.66    333.45 o
  -4   4   4        8.60       19.80     29.25 o
  -3   4   4        9.51       54.45     31.95 o
  -2   4   4      176.48      148.05     27.98 o
  -1   4   4     1839.59     2238.46     73.18 o
   0   4   4     2294.27     2536.74     56.77 o
   1   4   4      130.98       59.95     47.33 o
   2   4   4    27434.71    24923.47    257.34 o
   3   4   4     9077.62     8852.46    116.63 o
   4   4   4     1537.91     1816.68     44.57 o
   5   4   4    12623.94    12135.91    154.89 o
   6   4   4     1523.99     1600.02     86.85 o
   7   4   4    29381.12    29441.73    386.56 o
   8   4   4     5582.32     5652.37    132.24 o
   9   4   4       68.21       72.45     40.05 o
  10   4   4    11845.41    12220.55    361.80 o
  11   4   4      129.80      136.80     58.95 o
  12   4   4     1449.75     1503.89    130.50 o
  13   4   4      416.73      435.60    105.30 o
  14   4   4      902.26      949.04    146.70 o
  15   4   4     3886.33     4274.07    293.40 o
 -11   5   4     1739.55     1979.08    211.50 o
 -10   5   4     3538.08     3757.02    256.50 o
  -9   5   4     2729.84     3178.78    225.00 o
  -8   5   4    12364.76    12837.50    449.55 o
  -7   5   4      316.32      425.25     94.50 o
  -6   5   4      641.66      657.89     99.45 o
  -5   5   4     3745.32     3590.97    190.80 o
  -4   5   4     3516.81     3612.57    180.45 o
  -3   5   4     3726.15     3897.87    176.40 o
  -2   5   4     3829.35     3914.97    165.60 o
  -1   5   4      694.40      706.95     48.17 o
   0   5   4      655.51      562.60     45.58 o
   1   5   4    16066.08    16211.92    199.59 o
   2   5   4      322.01      366.82     24.38 o
   3   5   4    17993.04    18222.03    208.75 o
   4   5   4    38166.82    36813.21    370.33 o
   5   5   4     3391.85     3437.96     71.19 o
   6   5   4      827.61      865.02     37.45 o
   7   5   4     4185.33     3968.04     86.69 o
   8   5   4     7170.71     7087.03    129.35 o
   9   5   4     2545.20     2513.86    104.99 o
  10   5   4        7.22        6.68     26.59 o
  11   5   4     2113.50     2266.35    113.14 o
  12   5   4        2.07       -1.80     40.95 o
  13   5   4     4784.33     4247.97    258.75 o
  14   5   4     4573.42     4655.21    286.20 o
  15   5   4     1107.03     1128.59    166.95 o
 -10   6   4       20.08      -18.00     54.90 o
  -9   6   4      886.29      748.79    135.00 o
  -8   6   4      592.09      527.40    112.50 o
  -7   6   4     1309.46     1187.99    141.75 o
  -6   6   4       11.76        3.15     42.30 o
  -5   6   4    13628.75    13858.09    427.05 o
  -4   6   4     4647.03     4496.36    214.20 o
  -3   6   4      615.06      713.24     87.30 o
  -2   6   4    25296.81    25595.80    565.20 o
  -1   6   4     1516.23     1694.11     74.77 o
   0   6   4    51020.17    49631.36    611.92 o
   1   6   4    45488.82    44155.36    450.39 o
   2   6   4      639.02      563.48     60.65 o
   3   6   4      274.33      413.42     28.23 o
   4   6   4     8430.26     8693.71    130.16 o
   5   6   4    17420.60    17408.32    213.20 o
   6   6   4    48769.81    49053.83    492.00 o
   7   6   4       32.04       31.31     20.53 o
   8   6   4    12296.83    12223.63    182.12 o
   9   6   4     1886.29     2031.42     93.94 o
  10   6   4    34741.46    34503.03    798.29 o
  11   6   4    13420.35    12676.85    432.45 o
  12   6   4     6490.80     6249.55    302.85 o
  13   6   4     8526.15     7920.84    360.00 o
  14   6   4     2974.91     3020.38    232.20 o
  15   6   4      219.11      317.25    106.65 o
 -10   7   4     3666.11     3812.37    277.65 o
  -9   7   4       11.02       26.10     53.10 o
  -8   7   4     3175.34     3050.98    226.80 o
  -7   7   4      901.59      920.69    136.80 o
  -6   7   4      166.84      268.65     86.40 o
  -5   7   4     2848.22     3002.83    192.60 o
  -4   7   4       31.62       55.80     42.30 o
  -3   7   4    12639.04    12458.60    388.35 o
  -2   7   4     1787.57     1825.19    133.65 o
  -1   7   4     3365.19     3313.77    170.10 o
   0   7   4    26001.98    26289.71    385.56 o
   1   7   4     1190.11     1270.38     95.57 o
   2   7   4     3471.21     3400.80    125.73 o
   3   7   4      470.81      406.93     36.16 o
   4   7   4    12595.88    12337.13    172.56 o
   5   7   4    48304.32    46149.41    468.72 o
   6   7   4      665.25      724.60     39.79 o
   7   7   4    12082.20    12156.22    176.87 o
   8   7   4     6615.88     6363.85    258.75 o
   9   7   4     8750.78     9051.23    330.75 o
  10   7   4     6920.21     6623.05    290.25 o
  11   7   4     1726.15     1631.69    156.15 o
  12   7   4    14433.38    14869.23    493.65 o
  13   7   4      717.96      819.89    131.85 o
  14   7   4     3373.04     3618.42    254.25 o
  15   7   4       87.33       -9.45     60.75 o
  -9   8   4     2905.73     2975.83    252.90 o
  -8   8   4     1244.95     1259.54    175.05 o
  -7   8   4     3884.78     3896.52    260.10 o
  -6   8   4    27137.48    26884.59    736.19 o
  -5   8   4     2954.89     2699.98    196.65 o
  -4   8   4     4310.26     4134.57    231.75 o
  -3   8   4     2188.85     2439.88    168.30 o
  -2   8   4       60.58       89.55     49.50 o
  -1   8   4    29321.80    27861.08    641.24 o
   0   8   4      922.05     1123.19    108.45 o
   1   8   4     4875.21     4985.13    113.02 o
   2   8   4    13584.36    13544.65    251.10 o
   3   8   4        0.05        8.09     19.09 o
   4   8   4     1288.83     1272.96     84.37 o
   5   8   4      450.40      606.36     73.98 o
   6   8   4     7721.01     7706.56    133.37 o
   7   8   4     2451.60     2346.01     94.04 o
   8   8   4      787.21      999.44    112.95 o
   9   8   4    31642.52    31461.51    746.99 o
  10   8   4     4203.80     4602.56    243.45 o
  11   8   4       36.06       59.40     49.50 o
  12   8   4    13915.83    14244.19    492.75 o
  13   8   4       57.96       57.15     57.15 o
  14   8   4     3892.47     3959.07    267.30 o
  15   8   4     3563.64     3150.88    248.85 o
  -8   9   4      956.62      721.34    148.05 o
  -7   9   4        5.92        9.00     64.35 o
  -6   9   4     2946.28     3126.58    232.20 o
  -5   9   4     9919.27     9888.67    404.10 o
  -4   9   4     1733.58     1670.84    163.80 o
  -3   9   4      173.41      293.40     79.65 o
  -2   9   4    29758.42    29858.62    724.04 o
  -1   9   4     4722.44     4875.26    238.95 o
   0   9   4     1321.34     1487.24    131.85 o
   1   9   4     3416.26     3385.84    128.11 o
   2   9   4     3917.83     4187.25    106.93 o
   3   9   4      246.20      324.22     42.16 o
   4   9   4     1874.18     1868.99     66.74 o
   5   9   4      585.68      521.56     70.65 o
   6   9   4     2024.36     2064.14     93.13 o
   7   9   4      213.79      249.95     41.16 o
   8   9   4      229.68      216.90     64.80 o
   9   9   4      758.60      694.34    106.20 o
  10   9   4     4021.06     4224.57    238.95 o
  11   9   4     7182.62     7518.54    335.70 o
  12   9   4     1125.34     1048.94    143.10 o
  13   9   4     1065.00     1139.39    157.95 o
  14   9   4      174.56      213.75     87.30 o
  15   9   4      238.67      247.95     89.10 o
  -7  10   4     1128.07     1255.04    184.05 o
  -6  10   4       49.93       73.35     75.15 o
  -5  10   4     1116.86     1454.39    175.95 o
  -4  10   4     1020.42      914.84    138.60 o
  -3  10   4      753.98      724.94    121.05 o
  -2  10   4      107.50      125.55     59.85 o
  -1  10   4      834.82      699.29    109.35 o
   0  10   4    19958.55    19177.05    540.45 o
   1  10   4       27.36       31.50     41.85 o
   2  10   4     3081.78     3267.75    131.94 o
   3  10   4    16381.57    16660.86    413.06 o
   4  10   4      159.95      190.18     41.32 o
   5  10   4     1583.85     1550.37     89.77 o
   6  10   4       64.36       60.04     28.96 o
   7  10   4    20510.18    20250.59    364.08 o
   8  10   4       36.11       30.60     42.30 o
   9  10   4     1576.71     1408.94    147.15 o
  10  10   4       17.99        6.30     43.65 o
  11  10   4     1190.52     1333.79    156.15 o
  12  10   4      333.73      193.95     83.25 o
  13  10   4    14990.37    14600.58    535.05 o
  14  10   4     1290.44     1012.94    159.75 o
  15  10   4     2605.72     2708.53    240.75 o
  -5  11   4     1221.06     1102.04    167.85 o
  -4  11   4     1677.50     1831.94    192.60 o
  -3  11   4     2874.59     2752.18    215.10 o
  -2  11   4      223.67      193.95     74.70 o
  -1  11   4       61.11       84.60     62.55 o
   0  11   4     1352.97     1422.89    153.45 o
   1  11   4      105.58       57.15     55.35 o
   2  11   4      610.32      659.24    105.75 o
   3  11   4     1999.93     2082.44    111.58 o
   4  11   4     1278.58     1036.66     82.61 o
   5  11   4     1848.34     1798.94     99.87 o
   6  11   4      476.33      484.34    176.85 o
   7  11   4     9908.25     9932.77    373.05 o
   8  11   4        3.38      -13.95     27.45 o
   9  11   4     2638.18     2661.73    196.65 o
  10  11   4       34.05       20.25     49.50 o
  11  11   4     6967.59     7201.74    350.10 o
  12  11   4     4546.36     4605.26    284.85 o
  13  11   4      154.93      205.65     93.15 o
  14  11   4      119.11      155.70     86.40 o
  15  11   4     1636.62     1771.19    212.40 o
  -4  12   4      675.04      596.70    133.65 o
  -3  12   4     1233.35     1066.94    159.30 o
  -2  12   4     4607.29     4719.56    294.30 o
  -1  12   4      818.49      972.89    147.60 o
   0  12   4     1654.23     1531.34    166.50 o
   1  12   4    36656.46    35191.07    859.49 o
   2  12   4     2044.17     2091.58    176.40 o
   3  12   4     5697.69     5706.89    196.80 o
   4  12   4    11455.15    11601.29    286.18 o
   5  12   4      185.35      191.89     48.84 o
   6  12   4    10201.11    10308.71    261.18 o
   7  12   4       59.49       23.85     38.25 o
   8  12   4        7.12       36.45     50.40 o
   9  12   4     1380.31     1664.09    169.65 o
  10  12   4     1920.56     1953.43    186.30 o
  11  12   4     1362.17     1112.39    156.60 o
  12  12   4      182.98      140.85     83.70 o
  13  12   4      467.43      588.60    137.70 o
  14  12   4     6057.92     5938.15    360.45 o
  -3  13   4     1271.38     1242.44    183.15 o
  -2  13   4     5502.73     5507.06    328.50 o
  -1  13   4      284.24      294.75     98.10 o
   0  13   4     1157.46      883.34    141.30 o
   1  13   4     6963.75     7562.64    364.95 o
   2  13   4     4651.82     4926.11    281.70 o
   3  13   4      877.48      976.49    133.65 o
   4  13   4      285.93      249.51     55.09 o
   5  13   4     4279.83     4487.24    176.79 o
   6  13   4        3.30       24.50     30.86 o
   7  13   4     2965.20     3367.32    224.10 o
   8  13   4     4187.01     4494.56    267.30 o
   9  13   4      501.60      398.25     98.10 o
  10  13   4      274.41      210.15     77.85 o
  11  13   4        0.30       50.40     58.95 o
  12  13   4      198.09      195.75     88.20 o
  13  13   4      800.07      662.39    145.80 o
  -1  14   4     1408.15     1415.24    186.30 o
   0  14   4      759.97      652.04    136.35 o
   1  14   4      639.55      656.99    137.25 o
   2  14   4      168.59       70.65     61.20 o
   3  14   4     3331.45     3324.12    237.15 o
   4  14   4        2.35       64.35     54.90 o
   5  14   4     1204.53     1321.14    109.17 o
   6  14   4     2443.37     2286.88    195.30 o
   7  14   4     1441.74     1392.74    162.90 o
   8  14   4      404.14      550.80    117.45 o
   9  14   4        0.03       36.90     49.50 o
  10  14   4     6857.48     6960.10    364.05 o
  11  14   4       84.86      185.40     80.55 o
  12  14   4     5254.51     6042.55    361.35 o
  13  14   4      121.17      119.70     97.20 o
   1  15   4      104.46      -18.00     57.15 o
   2  15   4     1749.83     2072.68    212.85 o
   3  15   4     1732.10     1622.69    184.50 o
   4  15   4      508.79      567.45    120.60 o
   5  15   4      397.36      489.60    112.05 o
   6  15   4      425.03      382.50    112.95 o
   7  15   4       29.99      126.00     78.30 o
   8  15   4      990.56      997.19    157.95 o
   9  15   4      432.18      454.05    112.95 o
  10  15   4       58.85       10.35     57.60 o
  11  15   4      127.89       56.70     65.70 o
   3  16   4     6204.01     6367.90    363.60 o
   4  16   4     2985.94     3090.58    242.10 o
   7  16   4        6.74       90.45     77.85 o
   8  16   4     8773.29     8714.18    432.00 o
   9  16   4      562.23      594.90    139.95 o
 -11 -13   5     5878.49     6169.48    245.73 o
 -10 -13   5      393.07      427.40    104.17 o
  -9 -13   5     3976.50     4167.42    268.65 o
  -8 -13   5     1154.05      903.14    142.65 o
  -7 -13   5     1724.39     1668.59    183.60 o
  -6 -13   5     4116.65     4316.82    277.20 o
  -5 -13   5      976.37      886.94    146.25 o
  -4 -13   5      334.29      425.25    108.00 o
  -3 -13   5      165.44      152.55     79.65 o
  -2 -13   5     3992.01     3941.07    283.50 o
  -1 -13   5     1589.54     1338.29    188.10 o
 -12 -12   5     1479.57     1355.38    160.20 o
 -11 -12   5      871.06      722.26    146.92 o
 -10 -12   5      955.85      727.61     95.53 o
  -9 -12   5     5675.52     5659.47    223.12 o
  -8 -12   5        0.60       24.75     49.05 o
  -7 -12   5     3380.56     2890.33    215.10 o
  -6 -12   5      243.75      209.25     75.15 o
  -5 -12   5     2649.93     2290.03    193.05 o
  -4 -12   5     1507.68     1574.99    180.00 o
  -3 -12   5     2864.55     2955.58    228.60 o
  -2 -12   5      398.98      462.15    112.95 o
  -1 -12   5      110.42      166.95     80.10 o
   0 -12   5     9720.37     9777.52    450.45 o
   1 -12   5     4654.58     4717.76    314.10 o
 -13 -11   5     4237.32     4838.60    209.31 o
 -12 -11   5      665.31      709.18     92.65 o
 -11 -11   5     1438.68     1411.81    129.15 o
 -10 -11   5       34.53       87.79     43.68 o
  -9 -11   5      403.60      333.30     66.93 o
  -8 -11   5     9396.36     9118.78    272.23 o
  -7 -11   5     1017.12     1194.29    142.65 o
  -6 -11   5     2620.97     2717.08    200.70 o
  -5 -11   5     1700.43     2129.83    178.20 o
  -4 -11   5     3390.02     3182.38    224.55 o
  -3 -11   5      611.24      753.29    124.65 o
  -2 -11   5      604.19      506.70    112.05 o
  -1 -11   5      964.68     1035.89    149.40 o
   0 -11   5     1306.37     1176.29    162.45 o
   1 -11   5     1094.68      954.89    156.60 o
   2 -11   5      326.06      362.25    108.00 o
   3 -11   5      343.58      267.30    104.40 o
   4 -11   5     1081.03     1175.84    151.65 o
 -13 -10   5     1334.21     1444.71    274.27 o
 -12 -10   5     2076.75     1817.33    127.47 o
 -11 -10   5     1637.55     1599.33    118.40 o
 -10 -10   5     1101.65     1133.73     99.98 o
  -9 -10   5     5413.54     5222.23    196.31 o
  -8 -10   5      794.27      798.93     85.91 o
  -7 -10   5      347.48      410.74     69.48 o
  -6 -10   5     1611.20     1513.34    151.65 o
  -5 -10   5       77.24      122.85     55.80 o
  -3 -10   5    14909.22    14515.54    484.20 o
  -2 -10   5     2061.85     1920.58    175.50 o
  -1 -10   5      457.94      524.25    108.90 o
   0 -10   5     4763.07     4588.16    276.75 o
   1 -10   5    15252.60    14770.68    528.75 o
   2 -10   5     1157.40     1225.39    239.17 o
   3 -10   5       57.14       40.83     95.85 o
   4 -10   5     2894.97     2960.52    158.14 o
   5 -10   5      865.07      706.59     96.36 o
   6 -10   5     3795.83     3585.57    249.30 o
 -13  -9   5      534.69      493.49    137.70 o
 -12  -9   5    23632.74    23143.74    465.98 o
 -11  -9   5     2594.07     2576.30    137.14 o
 -10  -9   5      153.45      170.62     47.27 o
  -9  -9   5     4578.44     4579.70    175.56 o
  -8  -9   5     1529.03     1457.06    180.22 o
  -7  -9   5     2048.06     2157.53    118.65 o
  -6  -9   5     9840.36     9399.49    296.10 o
  -5  -9   5     7858.30     7857.84    319.95 o
  -4  -9   5     4519.19     4426.17    234.90 o
  -3  -9   5      426.15      391.95     87.30 o
  -2  -9   5    17645.04    17128.21    517.05 o
  -1  -9   5     1752.92     1734.29    165.15 o
   0  -9   5      455.07      499.95    105.75 o
   1  -9   5    18880.78    19140.99    375.55 o
   2  -9   5     1051.31     1030.39     89.21 o
   4  -9   5      769.79      741.59     87.36 o
   5  -9   5     3162.53     3219.23    165.30 o
   6  -9   5      294.45      242.07     61.44 o
   7  -9   5     1139.43     1014.74    156.15 o
 -13  -8   5      709.89      772.19    122.85 o
 -12  -8   5     2227.84     2372.36    132.87 o
 -11  -8   5     1043.85     1102.35     94.93 o
 -10  -8   5    14399.57    14515.43    327.41 o
  -9  -8   5       88.46       69.53     35.60 o
  -8  -8   5      124.61      183.16     61.20 o
  -7  -8   5     1436.34     1405.59    217.35 o
  -6  -8   5     7603.15     7690.96    215.57 o
  -5  -8   5      841.98     1023.79     83.11 o
  -4  -8   5     1311.03     1342.79    129.15 o
  -3  -8   5      455.00      552.60     93.60 o
  -2  -8   5    12031.70    12837.50    411.30 o
  -1  -8   5     1365.69     1642.49    150.30 o
   0  -8   5     9869.32     9324.86    222.72 o
   1  -8   5       47.54       61.00     29.62 o
   3  -8   5     3959.32     4181.73    163.50 o
   4  -8   5     1264.01     1434.52    111.37 o
   5  -8   5      572.16      539.07    176.85 o
   6  -8   5      242.95      310.02     67.77 o
   7  -8   5     5395.15     5601.90    222.98 o
   8  -8   5       29.75       24.03     44.42 o
 -14  -7   5       28.79       24.30     49.95 o
 -13  -7   5       22.30       58.05     51.75 o
 -12  -7   5       26.45       38.72     35.79 o
 -11  -7   5     1524.60     1477.90    104.30 o
 -10  -7   5      541.18      519.42    115.20 o
  -9  -7   5     2542.98     2674.52    155.25 o
  -8  -7   5     3569.55     3747.44    181.80 o
  -7  -7   5      875.94      865.70     72.85 o
  -6  -7   5     7721.37     7560.48    202.53 o
  -5  -7   5     9941.83     9524.64    261.22 o
  -4  -7   5     8528.66     8795.18    309.60 o
  -3  -7   5     3659.26     3840.27    199.80 o
  -2  -7   5    14775.34    15060.03    433.80 o
  -1  -7   5     9370.12     9730.48    284.17 o
   0  -7   5      812.41      905.73     66.34 o
   1  -7   5      869.01      816.39     68.66 o
   2  -7   5     8831.67     9550.53    234.80 o
   3  -7   5     1016.07     1263.80     90.91 o
   4  -7   5      329.93      314.49     56.42 o
   5  -7   5      296.64      278.87     68.40 o
   6  -7   5     2095.27     2076.02    209.47 o
   7  -7   5      211.91      160.95     55.19 o
   8  -7   5      611.96      529.00     99.22 o
   9  -7   5      247.38      249.82     83.25 o
 -14  -6   5     2878.63     3044.68    217.80 o
 -13  -6   5      932.80      688.94    114.30 o
 -12  -6   5      200.18      198.00     69.75 o
 -11  -6   5      293.46      305.98     54.65 o
 -10  -6   5     3607.18     3806.51    148.95 o
  -9  -6   5    22518.37    22142.91    396.74 o
  -8  -6   5     6231.84     6665.51    187.45 o
  -7  -6   5     8925.88     8803.44    214.74 o
  -6  -6   5    35565.07    35051.79    525.80 o
  -5  -6   5    12380.50    12732.08    262.99 o
  -4  -6   5    13528.58    13990.57    277.78 o
  -3  -6   5      485.04      509.85     77.85 o
  -2  -6   5    70562.45    70176.53    920.47 o
  -1  -6   5     8936.63     8368.17    178.01 o
   0  -6   5     3121.98     2904.21    227.47 o
   1  -6   5       40.30       45.80     26.05 o
   2  -6   5     5004.83     5048.35    156.85 o
   3  -6   5    16887.21    16812.96    326.40 o
   4  -6   5    15867.00    15872.03    326.29 o
   5  -6   5        0.17       36.07     33.48 o
   6  -6   5     3709.43     3814.34    160.38 o
   7  -6   5     2138.74     2210.20    184.05 o
   8  -6   5     9418.36     9431.34    281.23 o
   9  -6   5     5780.01     5807.77    226.07 o
  10  -6   5      527.92      306.90     94.05 o
 -14  -5   5      107.56       85.95     59.40 o
 -13  -5   5     5637.34     5152.91    273.60 o
 -12  -5   5        0.05       17.10     34.65 o
 -11  -5   5     1798.49     1874.60    103.34 o
 -10  -5   5    29577.75    30150.08    491.13 o
  -9  -5   5    11574.35    12132.22    281.02 o
  -8  -5   5     4766.63     4861.71    150.63 o
  -7  -5   5      916.23      917.21     69.75 o
  -6  -5   5     1770.92     1985.40     91.73 o
  -5  -5   5    85196.69    82826.94   1417.26 o
  -4  -5   5     1510.91     1437.01     75.57 o
  -3  -5   5     2457.40     2582.56    100.57 o
  -2  -5   5   109517.54   107700.12   2593.33 o
  -1  -5   5      282.23      305.80     55.80 o
   0  -5   5    57912.91    55245.62   1023.74 o
   1  -5   5      172.59      262.87     39.64 o
   2  -5   5    20986.79    21672.39    366.52 o
   3  -5   5     2500.75     2506.91    108.20 o
   4  -5   5     1001.34     1165.91     81.87 o
   5  -5   5     2497.85     2376.07    146.92 o
   6  -5   5     1315.30     1304.95     94.76 o
   7  -5   5      944.39      821.43     85.11 o
   8  -5   5     5551.59     5406.09    199.48 o
   9  -5   5      187.15      103.93     49.31 o
  10  -5   5       98.58       25.20     45.45 o
  11  -5   5     1191.69     1462.94    189.00 o
 -14  -4   5     2508.11     2600.08    200.70 o
 -13  -4   5     5922.50     6371.05    305.55 o
 -12  -4   5      678.28      731.24    110.70 o
 -11  -4   5       53.46       54.90     39.15 o
 -10  -4   5      157.92      176.56     41.21 o
  -9  -4   5     2328.79     2366.15    104.94 o
  -8  -4   5      242.34      265.85     41.91 o
  -7  -4   5     2331.80     2414.33     97.38 o
  -6  -4   5      692.22      852.86     59.27 o
  -5  -4   5    11696.90    11605.76    320.40 o
  -4  -4   5     8657.09     8167.00    178.91 o
  -3  -4   5    66990.31    63188.95   1105.19 o
  -2  -4   5     1031.54     1178.89     63.22 o
  -1  -4   5      450.64      688.26     65.92 o
   1  -4   5     4733.69     4704.59    252.45 o
   2  -4   5     3900.01     3663.52    117.27 o
   3  -4   5        3.78       29.30     21.26 o
   4  -4   5     3611.50     3938.74    135.16 o
   5  -4   5        1.17       -3.67     20.98 o
   6  -4   5     2090.70     2265.84    113.26 o
   7  -4   5     2047.91     1976.14    109.78 o
   8  -4   5       20.58        0.72     23.09 o
   9  -4   5     6851.72     6882.14    227.19 o
  10  -4   5     1729.36     1590.29    175.95 o
  11  -4   5      150.89      136.80     77.85 o
 -15  -3   5      415.73      404.10    101.25 o
 -14  -3   5     5862.29     6694.15    330.75 o
 -13  -3   5      130.41       92.70     56.25 o
 -12  -3   5      393.43      459.00     94.95 o
 -11  -3   5     2058.44     1968.73    153.90 o
 -10  -3   5      753.65      771.29    101.25 o
  -9  -3   5     3456.00     3224.56    117.67 o
  -8  -3   5     4545.56     4458.65    220.95 o
  -7  -3   5      331.31      454.85     46.14 o
  -6  -3   5     3989.78     3969.26    142.42 o
  -5  -3   5      705.64      720.38     78.07 o
  -4  -3   5       94.34      131.23     41.62 o
  -3  -3   5     2054.30     2209.80     80.17 o
  -2  -3   5     3257.44     3134.85     77.33 o
  -1  -3   5     3291.68     3590.30     90.38 o
   0  -3   5     1552.15     1592.09     98.55 o
   1  -3   5      105.62      154.34     27.35 o
   2  -3   5    18823.37    19299.41    301.69 o
   3  -3   5        0.02       17.73     18.37 o
   4  -3   5      182.38      194.04     36.73 o
   5  -3   5    14802.30    14943.56    286.04 o
   6  -3   5     3574.36     3577.22    240.07 o
   7  -3   5       21.28       -2.17     25.56 o
   8  -3   5     3393.00     3163.41    141.30 o
   9  -3   5        0.13       10.16     32.45 o
  10  -3   5       10.57       30.60     54.45 o
  11  -3   5     2398.92     2549.68    220.05 o
  12  -3   5      779.16      701.54    143.10 o
 -14  -2   5     2535.08     2848.93    214.65 o
 -13  -2   5      361.45      255.60     82.35 o
 -12  -2   5     1048.34     1056.59    128.70 o
 -11  -2   5     1978.16     1855.79    151.65 o
 -10  -2   5     3853.54     4089.12    213.30 o
  -9  -2   5     1875.15     1907.09    137.25 o
  -8  -2   5     3804.76     3805.13    148.27 o
  -7  -2   5    72988.52    71676.78    878.52 o
  -6  -2   5      181.12      234.56     32.54 o
  -5  -2   5      385.48      474.22     38.23 o
  -4  -2   5    16391.81    15271.97    182.98 o
  -3  -2   5    30255.68    28466.21    294.97 o
  -2  -2   5    52252.47    50459.34    577.08 o
  -1  -2   5      769.99      789.65     43.42 o
   0  -2   5   126273.92   124142.38   1332.54 o
   1  -2   5    94869.23    92651.46   1567.34 o
   2  -2   5     6647.51     7388.12    152.23 o
   3  -2   5    14012.53    15117.75    252.81 o
   4  -2   5     1848.50     1888.52     81.90 o
   5  -2   5    48662.00    49284.98    691.42 o
   6  -2   5     2016.71     2212.02     99.74 o
   7  -2   5      866.29      959.36     74.56 o
   8  -2   5       32.93       69.69     34.27 o
   9  -2   5     7531.78     7281.64    213.56 o
  10  -2   5    10594.92    10650.52    409.05 o
  11  -2   5     7407.71     7480.29    351.45 o
  12  -2   5      748.05      781.19    141.75 o
  13  -2   5     2059.32     1771.64    203.85 o
 -14  -1   5     2092.85     2178.35    145.00 o
 -13  -1   5     4561.62     4238.97    255.60 o
 -12  -1   5     1912.95     1740.59    162.00 o
 -11  -1   5       14.02       76.95     49.50 o
 -10  -1   5    12543.01    11991.06    392.85 o
  -9  -1   5      173.52      222.75     61.20 o
  -8  -1   5      892.83      852.02     59.02 o
  -7  -1   5    15834.40    15730.47    266.87 o
  -6  -1   5    38721.48    37401.61    494.07 o
  -5  -1   5     2194.58     2036.22     69.63 o
  -4  -1   5      763.47      694.20     30.73 o
  -3  -1   5   179638.20   164731.95   1437.36 o
  -2  -1   5    42897.00    41580.43    483.16 o
  -1  -1   5     1459.11     1288.34     72.00 o
   0  -1   5    37562.05    37911.69    450.56 o
   1  -1   5     3101.37     3197.23     82.57 o
   2  -1   5    18201.74    18109.15    261.86 o
   3  -1   5     6425.48     6985.01    144.37 o
   4  -1   5      184.08      140.69     26.92 o
   5  -1   5    69153.40    68378.52    821.68 o
   6  -1   5     1884.23     1861.94     85.30 o
   7  -1   5    21986.11    21461.91    360.41 o
   8  -1   5        6.02        3.89     24.58 o
   9  -1   5     4205.48     4130.94    167.40 o
  10  -1   5     2448.47     2614.48    190.35 o
  11  -1   5      535.60      416.25    100.80 o
  12  -1   5      146.52      260.55     90.90 o
  13  -1   5     1167.75     1185.74    167.40 o
 -14   0   5      636.22      518.40    130.50 o
 -13   0   5      564.94      540.00    124.20 o
 -12   0   5      856.32      955.79    130.50 o
 -11   0   5     3559.17     3906.42    225.90 o
 -10   0   5        6.63       69.75     46.35 o
  -9   0   5     2001.62     1970.08    144.45 o
  -8   0   5     3065.67     3256.17    176.85 o
  -7   0   5     3854.83     3933.25    110.77 o
  -6   0   5    17676.11    16221.02    256.48 o
  -5   0   5      430.79      493.10     92.25 o
  -4   0   5     7219.61     6846.13    103.01 o
  -3   0   5       22.86       26.77     14.17 o
  -2   0   5     7107.60     7347.64    138.15 o
  -1   0   5    60418.67    58540.41    649.98 o
   0   0   5      351.96      246.55     26.71 o
   1   0   5    10532.36    11069.09    167.17 o
   2   0   5     4537.11     4586.94     96.67 o
   3   0   5     3387.01     3048.11     81.44 o
   4   0   5    15651.30    15549.59    240.83 o
   5   0   5     2078.66     2127.05     78.66 o
   6   0   5     4188.59     4430.51    124.92 o
   7   0   5     3472.79     3495.52    116.54 o
   8   0   5      241.02      273.39     43.68 o
   9   0   5    11657.27    11563.42    254.36 o
  10   0   5      901.32     1160.09    133.65 o
  11   0   5       70.83       90.00     52.20 o
  12   0   5     3902.16     3675.12    242.10 o
  13   0   5        1.12       59.85     66.60 o
  14   0   5        0.54      -23.85     65.25 o
 -13   1   5      435.18      327.15    106.65 o
 -12   1   5      482.39      430.65    108.45 o
 -11   1   5     1805.58     1935.88    176.85 o
 -10   1   5      281.04      417.15     89.10 o
  -9   1   5       25.58       60.30     39.15 o
  -8   1   5      680.14      756.89     96.30 o
  -7   1   5        1.45      104.40     42.75 o
  -6   1   5      231.46      265.68     76.72 o
  -5   1   5       29.62       48.25     16.87 o
  -4   1   5      465.11      630.91     43.25 o
  -3   1   5       21.68       21.60     13.94 o
  -2   1   5     5843.48     6028.31    115.21 o
  -1   1   5     5681.81     5717.60    104.98 o
   0   1   5      710.90      689.56     31.96 o
   1   1   5    28305.67    29335.68    347.63 o
   2   1   5      779.72      834.82     33.28 o
   3   1   5    42073.09    42631.52    802.12 o
   4   1   5      937.40      951.23     43.12 o
   5   1   5     1052.81     1070.79     51.54 o
   6   1   5     7277.35     7079.44    152.10 o
   7   1   5     1122.53     1155.89     95.62 o
   8   1   5     3192.77     3036.19    109.04 o
   9   1   5      445.50      365.40     76.05 o
  10   1   5      398.19      421.65     89.10 o
  11   1   5      634.41      625.95    107.10 o
  12   1   5     1200.89     1313.09    150.75 o
  13   1   5       91.14      189.45     78.30 o
  14   1   5       46.41      -22.05     57.15 o
 -13   2   5     3069.77     2797.63    231.30 o
 -12   2   5       11.77       21.60     58.05 o
 -11   2   5     5861.14     5940.85    306.00 o
 -10   2   5    11193.17    10950.21    405.00 o
  -9   2   5      481.42      576.45    103.05 o
  -8   2   5        1.58       66.15     37.35 o
  -7   2   5     1718.93     1781.54    127.80 o
  -6   2   5     4661.48     4679.96    200.25 o
  -5   2   5     2368.25     2242.33    128.70 o
  -4   2   5    17072.62    17726.61    504.00 o
  -3   2   5     1148.91     1110.82     52.75 o
  -2   2   5     2578.56     2680.97    113.40 o
  -1   2   5    54656.88    55803.36    630.16 o
   0   2   5   503415.06   444919.53   4922.98 o
   1   2   5     2643.19     2616.99     56.85 o
   2   2   5    12265.93    12820.85    275.85 o
   3   2   5   109973.85   106427.32   1615.04 o
   4   2   5     9230.49     8760.49    192.60 o
   5   2   5      175.44      123.51     34.42 o
   6   2   5     2946.17     3016.74    140.85 o
   7   2   5    74097.52    75373.30    879.21 o
   8   2   5    12636.16    13051.85    335.02 o
   9   2   5     2682.37     2863.78    171.00 o
  10   2   5      408.16      333.90     79.20 o
  11   2   5     1237.83     1253.24    136.80 o
  12   2   5      662.94      625.05    111.15 o
  13   2   5      877.97      865.79    133.65 o
  14   2   5       12.10      -14.40     58.95 o
 -12   3   5     3540.90     3595.02    257.40 o
 -11   3   5     7562.27     7785.39    363.60 o
 -10   3   5       48.10      155.70     74.70 o
  -9   3   5    10894.31    10751.32    396.45 o
  -8   3   5      439.55      337.05     81.00 o
  -7   3   5     1711.29     1676.24    135.90 o
  -6   3   5    43292.52    42989.06    862.64 o
  -5   3   5      709.76      638.11     84.60 o
  -4   3   5    12835.38    13765.84    353.25 o
  -3   3   5     3028.48     2903.84    225.90 o
  -2   3   5      225.83      285.37     30.21 o
  -1   3   5     1203.62     1133.77     49.32 o
   0   3   5    30325.05    29182.72    507.60 o
   1   3   5    18658.53    18409.53    402.26 o
   2   3   5     2370.93     2056.39     47.08 o
   3   3   5     2339.76     2321.53    103.95 o
   4   3   5   101519.06    94885.81   1464.29 o
   5   3   5       72.13       46.64     12.38 o
   6   3   5    27158.38    28599.91    368.91 o
   7   3   5    71298.55    70579.63    816.41 o
   8   3   5     3886.33     3944.79    111.77 o
   9   3   5     2304.57     2290.93    148.05 o
  10   3   5        1.26       -1.35     34.20 o
  11   3   5     7707.44     7602.69    305.55 o
  12   3   5     1823.36     2020.93    163.80 o
  13   3   5     1243.97     1216.34    144.00 o
  14   3   5      316.31      482.40    117.45 o
  15   3   5       34.16       69.30     90.00 o
 -12   4   5     1766.63     1718.99    196.65 o
 -11   4   5       15.06       -2.70     61.65 o
 -10   4   5      352.69      375.75     98.55 o
  -9   4   5      884.62      807.29    128.25 o
  -8   4   5     1748.19     1852.19    162.90 o
  -7   4   5     1854.73     1733.84    145.80 o
  -6   4   5     1015.38     1005.29    110.25 o
  -5   4   5      654.65      697.94     87.30 o
  -4   4   5    13382.86    14092.54    376.65 o
  -3   4   5     1182.26     1474.75     70.07 o
  -2   4   5     8864.46     8917.38    173.76 o
  -1   4   5      849.65      672.27     30.14 o
   0   4   5      258.86      304.47     43.87 o
   1   4   5      185.58      212.55     29.31 o
   2   4   5      949.51      884.57     32.57 o
   3   4   5    19706.91    18856.73    206.88 o
   4   4   5      354.52      412.69     27.00 o
   5   4   5        1.36       12.76      9.93 o
   6   4   5    63069.73    62445.81    708.82 o
   7   4   5        0.46       -3.59     13.89 o
   8   4   5     2600.36     2311.18    134.10 o
   9   4   5      979.84     1189.79    106.65 o
  10   4   5     1250.55     1023.29    108.45 o
  11   4   5     2661.73     2714.83    173.70 o
  12   4   5       10.78       18.45     45.00 o
  13   4   5        1.19       14.85     54.45 o
  14   4   5     2459.32     3000.58    235.35 o
  15   4   5      272.75      248.40    101.70 o
 -11   5   5      503.13      482.40    126.90 o
 -10   5   5        1.86       56.70     63.90 o
  -9   5   5     1598.78     1494.44    164.25 o
  -8   5   5      518.77      638.54    111.60 o
  -7   5   5      125.85       88.65     53.10 o
  -6   5   5       16.12       43.20     44.55 o
  -5   5   5     5204.07     5853.10    247.05 o
  -4   5   5      525.67      440.10     72.45 o
  -3   5   5        1.15       66.15     35.10 o
  -2   5   5        5.68       87.38     41.85 o
  -1   5   5     5294.42     5153.19    126.23 o
   0   5   5     7090.01     6661.63    109.32 o
   2   5   5     3252.28     3380.13     69.53 o
   3   5   5     8877.02     8885.74    125.04 o
   4   5   5     4699.09     4838.48     84.11 o
   5   5   5     5203.24     5425.12    114.75 o
   6   5   5       21.42       49.42     19.28 o
   7   5   5      515.29      529.24     32.33 o
   8   5   5     3737.97     3891.53    128.19 o
   9   5   5     2992.66     2974.89    117.81 o
  10   5   5    13948.09    13594.79    287.07 o
  11   5   5     3879.78     3675.08    294.07 o
  12   5   5       41.26       53.55     54.45 o
  13   5   5      722.88      810.89    133.20 o
  14   5   5      145.09       75.60     64.80 o
  15   5   5     2009.70     2187.88    220.95 o
 -10   6   5     1123.06     1111.94    165.15 o
  -9   6   5     4647.39     4515.71    283.05 o
  -8   6   5      952.68     1230.74    152.10 o
  -7   6   5       31.29       28.35     45.00 o
  -6   6   5    12062.86    12436.10    418.05 o
  -5   6   5     4591.25     4207.47    217.80 o
  -4   6   5    15980.25    15500.58    435.60 o
  -3   6   5    67660.58    66075.23   1197.44 o
  -2   6   5     2660.85     2550.58    144.00 o
  -1   6   5     1089.25     1132.80     63.13 o
   0   6   5    10422.55    10645.65    159.13 o
   1   6   5    11164.86    11930.47    204.43 o
   2   6   5    40570.43    40153.36    411.95 o
   3   6   5    10118.51    10245.56    146.86 o
   4   6   5    18664.34    18297.40    219.55 o
   5   6   5     3022.68     2875.47     68.32 o
   6   6   5    32087.10    32332.29    348.85 o
   7   6   5    81671.21    82141.72    781.39 o
   8   6   5     9705.52     9446.94    207.38 o
   9   6   5    11679.04    11777.07    247.87 o
  10   6   5    39083.45    38958.70    575.80 o
  11   6   5     1254.44     1128.59    134.10 o
  12   6   5        5.27       -7.20     46.80 o
  13   6   5       26.94       84.60     59.85 o
  14   6   5    11706.40    11514.51    468.00 o
  15   6   5      977.06     1120.94    170.10 o
  -9   7   5     1902.52     2045.23    209.70 o
  -8   7   5       62.42       63.90     70.20 o
  -7   7   5     4575.00     4646.66    270.00 o
  -6   7   5     5054.89     4905.41    262.80 o
  -5   7   5     7554.43     7597.74    315.45 o
  -4   7   5    11760.38    11343.06    380.70 o
  -3   7   5    11364.95    11381.31    365.40 o
  -2   7   5    17178.67    16845.62    445.50 o
  -1   7   5    11702.27    11925.58    235.80 o
   0   7   5     2374.10     2311.39     72.22 o
   1   7   5    43534.65    42473.64    449.78 o
   2   7   5     1169.01     1161.18     49.28 o
   3   7   5    31878.45    31986.58    351.53 o
   4   7   5      612.61      706.40     70.83 o
   5   7   5     4049.66     3907.40     85.88 o
   6   7   5    35715.06    36828.75    393.99 o
   7   7   5     6737.70     6775.80    161.43 o
   8   7   5     4394.83     4544.01    135.26 o
   9   7   5       91.69      148.50     55.80 o
  10   7   5      982.91      917.54    120.15 o
  11   7   5     9461.50     9764.47    376.20 o
  12   7   5       79.36       36.00     53.10 o
  13   7   5     1828.89     1772.54    180.00 o
  14   7   5     6103.20     6419.20    337.95 o
  15   7   5       31.17      124.65     76.95 o
  -9   8   5     3109.49     3171.13    261.45 o
  -8   8   5        2.90      -52.65     52.65 o
  -7   8   5       43.28       54.45     66.60 o
  -6   8   5      257.04      227.70     79.65 o
  -5   8   5     6178.50     6353.50    303.75 o
  -4   8   5      232.71      180.00     63.90 o
  -3   8   5      265.27      247.50     70.20 o
  -2   8   5     1218.47     1483.64    134.55 o
  -1   8   5     4363.83     4133.67    202.05 o
   0   8   5     1121.06     1248.85     72.87 o
   1   8   5     2446.54     2448.07     77.59 o
   2   8   5    11190.60    11028.10    175.55 o
   3   8   5       14.11       22.37     13.10 o
   4   8   5     1966.14     1994.90     65.37 o
   5   8   5    59028.26    58285.60    583.00 o
   6   8   5     7214.68     7452.99    132.09 o
   7   8   5      709.37      813.55     57.53 o
   8   8   5    18634.55    17643.01    494.10 o
   9   8   5     1683.43     1696.04    148.05 o
  10   8   5     2825.46     2710.33    188.55 o
  11   8   5     1548.79     1597.04    158.40 o
  12   8   5        6.07      -18.00     40.05 o
  13   8   5     6790.40     6692.35    335.25 o
  14   8   5        2.43      -27.00     56.70 o
  15   8   5       24.06        5.40     50.40 o
  -8   9   5     1453.05     1725.29    205.20 o
  -7   9   5      482.25      523.80    126.90 o
  -6   9   5     1897.24     1752.74    185.40 o
  -5   9   5     7891.50     8279.94    367.20 o
  -4   9   5      815.57      775.34    118.35 o
  -3   9   5     6868.83     6648.70    298.80 o
  -2   9   5     4865.09     5004.86    249.30 o
  -1   9   5     5272.43     4826.21    236.70 o
   0   9   5       13.66       16.65     38.70 o
   1   9   5        1.34       13.62     18.72 o
   2   9   5     3018.09     3159.28     92.14 o
   3   9   5       56.08       44.44     19.56 o
   4   9   5       63.91       69.19     18.72 o
   5   9   5      110.93      103.90     23.53 o
   6   9   5     5912.92     6124.74    161.94 o
   7   9   5    13890.64    13451.74    410.40 o
   8   9   5     2015.07     2305.78    164.70 o
   9   9   5      109.49       88.65     46.80 o
  10   9   5     1339.62     1390.49    148.50 o
  11   9   5       98.52      113.85     59.85 o
  12   9   5     1570.38     1517.84    166.05 o
  13   9   5       20.87       36.00     55.35 o
  14   9   5      742.33      597.15    128.25 o
  15   9   5      117.43      139.95     86.85 o
  -7  10   5      313.48      395.10    117.90 o
  -6  10   5      359.97      256.50     92.25 o
  -5  10   5      241.40      391.95    103.50 o
  -4  10   5     5501.75     5516.51    297.90 o
  -3  10   5     3455.89     3352.47    223.20 o
  -2  10   5     2647.02     2313.88    179.55 o
  -1  10   5    18169.89    17477.86    513.45 o
   0  10   5     3679.97     3667.02    212.40 o
   1  10   5     1164.23     1320.29    130.50 o
   2  10   5     1088.14     1183.34     63.49 o
   3  10   5    13179.51    13406.10    216.13 o
   4  10   5    13490.96    13452.41    213.20 o
   5  10   5      398.94      407.62     54.22 o
   6  10   5     2371.81     2336.79    105.12 o
   7  10   5     2757.06     2772.88    182.70 o
   8  10   5        0.78       -2.70     27.90 o
   9  10   5    39412.77    39356.24    900.44 o
  10  10   5     4252.54     4385.67    254.70 o
  11  10   5     6281.42     6639.70    325.80 o
  12  10   5     6195.92     6548.80    333.45 o
  13  10   5     3885.95     3619.77    254.70 o
  14  10   5     1327.08     1224.89    170.10 o
  15  10   5     2298.43     2339.53    232.65 o
  -5  11   5       85.83      108.45     68.40 o
  -4  11   5      978.03      939.14    153.00 o
  -3  11   5        7.06       81.90     57.15 o
  -2  11   5       20.52      105.75     63.45 o
  -1  11   5     1320.59     1009.34    134.55 o
   0  11   5     5080.77     5198.36    270.00 o
   1  11   5       23.09       28.35     48.60 o
   2  11   5        0.07        7.97     24.94 o
   3  11   5     8250.31     8281.74    268.42 o
   4  11   5     2003.40     2046.74    106.39 o
   5  11   5        3.38       30.33     23.90 o
   6  11   5     3804.37     3880.53    142.15 o
   7  11   5     3742.02     3659.82    217.35 o
   8  11   5    13834.79    13921.54    465.75 o
   9  11   5     3485.06     3524.37    227.70 o
  10  11   5     1862.77     1908.44    178.65 o
  11  11   5     7947.71     8255.64    375.30 o
  12  11   5     3449.86     3492.42    247.50 o
  13  11   5     5942.56     5944.00    335.25 o
  14  11   5      114.65      355.50    114.75 o
  -4  12   5      358.07      400.50    112.50 o
  -3  12   5     9285.91     9380.18    427.05 o
  -2  12   5     5751.46     5421.11    307.35 o
  -1  12   5     3191.13     3146.38    228.15 o
   0  12   5     5143.49     4999.01    278.55 o
   1  12   5     3768.22     3856.02    237.60 o
   2  12   5    10652.95    10816.12    404.10 o
   3  12   5     1311.50     1228.23     94.66 o
   4  12   5      536.38      540.80     68.84 o
   5  12   5      373.99      351.77     57.92 o
   6  12   5      142.69      182.25     65.25 o
   7  12   5     1509.77     1480.49    152.10 o
   8  12   5     1984.01     2128.03    178.65 o
   9  12   5     1894.77     1846.79    175.05 o
  10  12   5     1414.96     1461.59    166.95 o
  11  12   5     3825.58     3762.42    259.20 o
  12  12   5     9191.88     9971.92    444.15 o
  13  12   5     3123.78     2934.88    247.95 o
  14  12   5      931.19      819.89    162.00 o
  -3  13   5     5270.98     4924.76    323.55 o
  -2  13   5      329.58      451.35    115.65 o
  -1  13   5      835.01      822.59    143.10 o
   0  13   5     1558.89     1580.39    179.55 o
   1  13   5     1234.40     1150.64    148.05 o
   2  13   5      348.28      445.95    103.95 o
   3  13   5     1050.77     1208.24    144.90 o
   4  13   5     3440.59     3499.15    155.80 o
   5  13   5     5434.27     5131.19    186.25 o
   6  13   5     3390.82     3511.77    225.45 o
   7  13   5       74.93       21.15     39.15 o
   8  13   5       20.28       81.45     54.00 o
   9  13   5     8824.00     8446.43    382.05 o
  10  13   5      540.90      563.85    118.35 o
  11  13   5     1215.03      912.59    149.85 o
  12  13   5       80.80       66.15     67.05 o
  13  13   5     1610.14     1570.04    202.50 o
  -1  14   5     2475.18     2656.33    241.65 o
   0  14   5      475.82      560.70    128.70 o
   1  14   5      222.05      251.10     92.70 o
   2  14   5     2810.37     2676.58    219.15 o
   3  14   5     2740.18     2838.58    218.25 o
   4  14   5      320.86      285.48     88.87 o
   5  14   5       11.09      102.15     61.65 o
   6  14   5    13149.07    12986.90    480.60 o
   7  14   5      874.18      780.74    130.05 o
   8  14   5     2622.51     2964.58    223.20 o
   9  14   5       22.12       32.40     48.15 o
  10  14   5     5727.72     5760.85    328.95 o
  11  14   5      263.85      135.90     77.40 o
  12  14   5      473.61      334.35    107.10 o
  13  14   5      763.11      801.89    167.85 o
   1  15   5     1386.62     1255.04    182.25 o
   2  15   5       96.24      123.75     73.80 o
   3  15   5     1507.98     1498.04    180.00 o
   4  15   5       51.92       70.65     65.25 o
   5  15   5     1593.46     1731.14    186.75 o
   6  15   5     1923.39     1956.58    199.80 o
   7  15   5      788.73      809.09    143.10 o
   8  15   5     1113.79     1079.09    156.60 o
   9  15   5      720.47      747.44    142.20 o
  10  15   5     2596.91     2372.38    225.45 o
  11  15   5      124.22      144.90     84.15 o
   3  16   5      121.65      126.45     80.55 o
   6  16   5     2934.58     3364.62    261.45 o
   7  16   5     5154.26     5079.11    319.50 o
   8  16   5     3047.95     2899.78    246.60 o
   9  16   5     3517.97     3935.22    286.20 o
 -11 -13   6      580.61      809.54    164.25 o
  -9 -13   6      270.48      198.90     78.75 o
  -8 -13   6      867.96      926.09    147.15 o
  -7 -13   6     1530.98     1423.34    176.85 o
  -6 -13   6     1422.55     1426.94    177.30 o
  -5 -13   6     3082.35     3219.72    244.35 o
  -4 -13   6     1286.83     1055.24    165.60 o
  -3 -13   6       55.46       23.40     45.45 o
 -12 -12   6        0.32       17.10     86.40 o
 -11 -12   6     4116.14     4163.73    196.68 o
 -10 -12   6     2140.32     2113.15    146.46 o
  -9 -12   6      617.20      530.10    116.55 o
  -8 -12   6       89.07      132.75     70.65 o
  -6 -12   6     2928.31     2942.08    225.90 o
  -5 -12   6      143.20      153.45     74.70 o
  -4 -12   6     2976.60     2974.93    230.85 o
  -3 -12   6    15613.76    14959.68    552.15 o
  -2 -12   6       48.09      -14.85     46.80 o
  -1 -12   6     6203.26     6608.20    364.95 o
   0 -12   6     2978.00     3245.82    258.75 o
 -13 -11   6      374.42      295.44     72.78 o
 -12 -11   6     2799.44     2838.27    160.91 o
 -11 -11   6      847.28      906.45    102.03 o
 -10 -11   6     1841.15     1637.93    126.11 o
  -9 -11   6      584.09      586.89    189.45 o
  -8 -11   6     5019.34     5016.56    280.80 o
  -7 -11   6      303.25      487.35    103.05 o
  -6 -11   6     1589.35     1615.04    168.75 o
  -5 -11   6      817.37      828.89    130.50 o
  -4 -11   6     6553.60     6194.65    317.70 o
  -3 -11   6      897.38      911.69    139.95 o
  -2 -11   6     1820.35     1780.64    184.50 o
  -1 -11   6     3631.24     4041.87    271.35 o
   0 -11   6     2377.28     2090.68    211.95 o
   1 -11   6     4299.07     4083.27    284.40 o
   2 -11   6     1399.06     1329.74    184.50 o
   3 -11   6     3650.27     3725.07    282.60 o
 -13 -10   6       36.39       60.11     42.73 o
 -12 -10   6      715.66      678.40     88.90 o
 -11 -10   6     3132.17     3133.94    160.26 o
 -10 -10   6     3065.25     2838.65    150.16 o
  -9 -10   6       30.86       58.79     40.27 o
  -8 -10   6     2605.45     2351.82    133.31 o
  -7 -10   6     4217.22     4071.12    241.20 o
  -6 -10   6     1226.60     1239.29    141.75 o
  -5 -10   6       16.25       -3.15     37.80 o
  -4 -10   6     1308.28     1073.69    137.25 o
  -3 -10   6     2566.01     2869.18    207.00 o
  -2 -10   6     1806.88     1842.74    179.55 o
  -1 -10   6       65.99       60.30     64.80 o
   0 -10   6       11.78      -50.40     50.40 o
   1 -10   6     1599.07     1388.69    171.90 o
   2 -10   6     9642.59    10307.17    447.75 o
   3 -10   6      545.86      459.32     74.15 o
   4 -10   6      298.79      305.66     67.90 o
   5 -10   6      126.05       92.70     68.40 o
 -14  -9   6      696.76      754.64    135.45 o
 -13  -9   6      971.90     1169.99    153.90 o
 -12  -9   6      442.83      414.59     72.76 o
 -11  -9   6      683.54      583.01     78.93 o
 -10  -9   6     8137.93     7878.89    242.14 o
  -9  -9   6     1549.05     1395.32    105.48 o
  -8  -9   6     7954.74     7956.70    239.10 o
  -7  -9   6      557.08      513.39     96.52 o
  -6  -9   6    13319.66    12770.00    431.55 o
  -5  -9   6     1721.09     1934.08    157.50 o
  -4  -9   6     4106.07     3719.22    220.50 o
  -3  -9   6     8390.57     8243.93    342.45 o
  -2  -9   6     4735.77     4843.76    262.80 o
  -1  -9   6      202.34      231.30     81.45 o
   0  -9   6      247.73      232.20     81.45 o
   1  -9   6     3204.40     3459.12    233.55 o
   2  -9   6      592.27      560.72     72.27 o
   3  -9   6       10.63       12.11     26.97 o
   4  -9   6        2.08       53.32     42.52 o
   5  -9   6     1831.35     1748.16    130.68 o
   6  -9   6       10.68       11.37     37.41 o
   7  -9   6      494.56      414.00    108.45 o
 -14  -8   6     9529.90     9812.17    418.50 o
 -13  -8   6     1386.82     1434.14    163.35 o
 -12  -8   6      233.06      152.48     51.58 o
 -11  -8   6       22.12      -13.85     28.12 o
 -10  -8   6       13.58       53.77     58.72 o
  -9  -8   6     7510.88     7465.13    223.52 o
  -8  -8   6     3854.50     4039.51    159.82 o
  -7  -8   6     2905.83     2874.90    144.00 o
  -6  -8   6    12918.40    13039.44    298.61 o
  -5  -8   6      160.40       70.20     40.05 o
  -4  -8   6     4419.88     4478.81    228.60 o
  -3  -8   6      412.39      396.45     88.20 o
  -2  -8   6      252.57      285.30     80.55 o
  -1  -8   6    11487.96    11973.96    412.20 o
   0  -8   6       16.26      -20.22     20.22 o
   1  -8   6      394.65      425.32     58.28 o
   2  -8   6     3670.63     3951.22    155.22 o
   3  -8   6     2476.78     2940.82    140.43 o
   4  -8   6     3851.47     4177.57    174.52 o
   5  -8   6      936.41     1158.93    196.65 o
   6  -8   6    12992.01    13203.42    481.95 o
   7  -8   6      397.22      347.48    167.85 o
   8  -8   6      785.71      821.24    146.25 o
 -14  -7   6      670.09      647.99    121.05 o
 -13  -7   6     2159.83     2011.48    185.40 o
 -12  -7   6     7855.24     8232.69    354.15 o
 -11  -7   6     2298.59     2518.07    131.34 o
 -10  -7   6     9039.32     9202.22    339.75 o
  -9  -7   6    11218.46    11297.93    287.32 o
  -8  -7   6      301.94      420.45     58.82 o
  -7  -7   6    10564.21    10552.75    254.97 o
  -6  -7   6     3669.96     3592.11    184.72 o
  -5  -7   6      577.61      597.60     91.80 o
  -4  -7   6     4273.43     4105.32    210.15 o
  -3  -7   6       22.95       13.50     34.20 o
  -2  -7   6      183.50      289.35     73.80 o
  -1  -7   6     4986.65     5310.17    255.60 o
   0  -7   6     2519.28     2475.28    134.55 o
   1  -7   6      234.42      287.92     48.02 o
   2  -7   6     4185.82     4708.42    162.07 o
   3  -7   6     9395.21     9826.05    252.94 o
   4  -7   6      860.95      893.81     85.53 o
   5  -7   6       61.52       83.73     39.07 o
   6  -7   6     8036.49     8237.28    274.50 o
   7  -7   6      677.90      509.83    115.87 o
   8  -7   6      267.82      326.43     69.58 o
   9  -7   6      806.36      597.60    128.70 o
 -15  -6   6      162.59      277.20     88.65 o
 -14  -6   6      150.85       27.00     51.75 o
 -13  -6   6     4829.36     4520.66    263.70 o
 -12  -6   6     3213.28     3408.27    219.15 o
 -11  -6   6      166.54      199.60     73.80 o
 -10  -6   6    13026.58    12675.44    289.55 o
  -9  -6   6     3377.52     3384.49    136.08 o
  -8  -6   6     1160.23     1110.32     80.50 o
  -7  -6   6     7537.56     7149.60    194.36 o
  -6  -6   6    13313.61    13297.49    278.28 o
  -5  -6   6     2226.46     2254.63    104.47 o
  -4  -6   6     1767.47     1855.79    133.65 o
  -3  -6   6     7473.43     6734.65    257.85 o
  -2  -6   6     3510.45     3273.22    102.04 o
  -1  -6   6     1636.44     1825.44     81.46 o
   0  -6   6    37272.34    37177.68    521.90 o
   1  -6   6     2004.27     2180.34     98.55 o
   2  -6   6     4669.70     4575.99    150.57 o
   3  -6   6     6238.12     6281.69    252.00 o
   4  -6   6    10493.13    10774.90    263.76 o
   5  -6   6    13068.76    13672.47    314.78 o
   6  -6   6     1571.07     1653.33    113.67 o
   7  -6   6       42.62       17.53     35.54 o
   8  -6   6       23.06       38.53     34.96 o
   9  -6   6     2772.21     2554.53    158.88 o
  10  -6   6       67.14       20.70     54.90 o
 -15  -5   6     3212.08     3312.87    240.30 o
 -14  -5   6     2746.15     2781.88    210.60 o
 -13  -5   6    14257.03    14046.64    485.55 o
 -12  -5   6     1917.59     1910.69    168.30 o
 -11  -5   6     4396.16     4359.12    238.05 o
 -10  -5   6       76.02       76.28     33.06 o
  -9  -5   6    52311.84    51361.70    971.99 o
  -8  -5   6     1305.58     1171.18     77.86 o
  -7  -5   6        4.29       18.05     19.67 o
  -6  -5   6    54035.46    54136.06    727.19 o
  -4  -5   6    11511.93    10993.86    332.55 o
  -3  -5   6     3084.61     2941.62     83.10 o
  -2  -5   6     1850.16     1969.26    153.67 o
   0  -5   6       74.26       40.49     35.32 o
   1  -5   6    14851.03    14475.43    268.96 o
   2  -5   6      302.29      359.99     49.72 o
   3  -5   6      312.78      399.16     52.96 o
   4  -5   6    13919.03    14201.37    298.30 o
   5  -5   6      455.78      421.41     61.38 o
   6  -5   6      536.37      521.97     70.14 o
   7  -5   6     2720.52     2712.36    137.29 o
   8  -5   6      223.35      251.52     56.55 o
   9  -5   6      142.16      161.99     52.17 o
  10  -5   6      210.90      246.60     90.00 o
 -15  -4   6       35.92       17.55     54.00 o
 -14  -4   6      120.72      231.75     78.30 o
 -13  -4   6        7.52       11.25     43.65 o
 -12  -4   6      322.61      382.05     91.35 o
 -11  -4   6     5229.70     5376.56    264.15 o
 -10  -4   6       31.47       41.85     37.35 o
  -9  -4   6    19956.26    20279.24    361.07 o
  -8  -4   6     1182.72     1133.75     79.20 o
  -7  -4   6    71511.34    70509.46    893.46 o
  -6  -4   6      909.39      987.15     64.90 o
  -5  -4   6      771.69      868.37     60.93 o
  -4  -4   6    31470.44    30571.31    328.31 o
  -3  -4   6      396.01      402.75     30.46 o
  -2  -4   6     1531.77     1436.95     58.27 o
  -1  -4   6      778.85      677.75     45.59 o
   1  -4   6    11725.44    12173.99    305.55 o
   2  -4   6        3.67      -11.76     18.64 o
   3  -4   6      628.37      639.85     58.66 o
   4  -4   6     2502.31     2379.24    106.94 o
   5  -4   6     6083.18     6043.17    180.85 o
   6  -4   6    14933.15    14757.33    312.77 o
   7  -4   6       75.64       79.48     37.35 o
   8  -4   6     3293.48     3276.29    149.54 o
   9  -4   6     3975.27     3782.67    243.00 o
  10  -4   6      291.59      285.30     95.85 o
  11  -4   6       27.79       92.25     72.90 o
 -14  -3   6      749.12      565.20    116.55 o
 -13  -3   6      720.15      863.09    129.15 o
 -12  -3   6     2845.01     3155.38    207.00 o
 -11  -3   6      397.97      354.15     79.65 o
 -10  -3   6     5593.29     5786.96    262.35 o
  -9  -3   6      974.30      975.78     69.34 o
  -8  -3   6       22.29       98.54     28.42 o
  -7  -3   6     7305.81     7369.05    176.06 o
  -6  -3   6     6894.26     6987.76    163.89 o
  -5  -3   6    15184.72    14870.60    246.81 o
  -4  -3   6        0.73       10.57     10.37 o
  -3  -3   6    21263.00    21266.64    288.32 o
  -2  -3   6    14792.20    14644.07    223.16 o
  -1  -3   6        1.63       45.76     17.61 o
   0  -3   6     4435.17     3834.86    525.15 o
   1  -3   6    20955.14    21655.20    323.32 o
   2  -3   6      440.44      642.74    136.80 o
   3  -3   6      201.90      232.79     44.10 o
   4  -3   6      881.03      973.60     68.21 o
   5  -3   6     3639.77     3660.86    131.40 o
   6  -3   6      368.64      326.48     69.30 o
   7  -3   6     1279.61     1353.50     92.98 o
   8  -3   6      490.20      551.02     93.60 o
   9  -3   6     3301.86     3728.67    236.25 o
  10  -3   6     1155.94     1090.79    151.65 o
  11  -3   6      150.12      169.65     79.65 o
  12  -3   6      400.26      363.15    119.25 o
 -14  -2   6     1243.84     1166.39    154.80 o
 -13  -2   6      154.20      210.15     75.15 o
 -12  -2   6      291.26      336.15     82.80 o
 -11  -2   6    14317.10    14232.04    459.00 o
 -10  -2   6     2006.84     1981.78    152.10 o
  -9  -2   6      367.45      457.65     81.90 o
  -8  -2   6     3257.81     3189.44    110.16 o
  -7  -2   6     1978.67     2102.18     85.09 o
  -6  -2   6    23321.08    23380.89    354.32 o
  -5  -2   6     8223.08     8332.56    127.54 o
  -4  -2   6      921.02      766.67     34.42 o
  -3  -2   6    31052.03    28220.20    359.76 o
  -2  -2   6       88.15       75.70     17.56 o
   0  -2   6     1751.03     2160.20     72.06 o
   1  -2   6   112845.21   115112.36   1260.85 o
   2  -2   6    10491.44    10386.32    193.94 o
   3  -2   6     1132.20     1104.76     97.20 o
   4  -2   6     4764.94     4587.86    132.45 o
   5  -2   6    24856.49    24512.21    542.02 o
   6  -2   6      117.30      128.99     36.75 o
   7  -2   6    22082.34    21755.12    382.75 o
   8  -2   6     2266.62     2415.44    119.56 o
   9  -2   6     3765.61     3904.17    232.65 o
  10  -2   6     3769.25     3647.22    238.05 o
  11  -2   6     5002.21     4833.86    284.40 o
  12  -2   6    10360.03     9585.83    427.50 o
 -14  -1   6     3729.37     3767.82    254.70 o
 -13  -1   6      283.16      247.50     80.55 o
 -12  -1   6      115.19      126.90     57.60 o
 -11  -1   6     6924.31     6757.15    302.85 o
 -10  -1   6     7421.20     7754.34    315.00 o
  -9  -1   6      318.99      324.45     70.65 o
  -8  -1   6     4008.62     4041.87    198.00 o
  -7  -1   6    99433.52    97147.19   1145.65 o
  -6  -1   6    59030.16    58931.88    728.75 o
  -5  -1   6      917.99      858.02     37.20 o
  -4  -1   6      248.51      323.24     23.84 o
  -3  -1   6       82.45       73.36     17.81 o
  -2  -1   6    30482.51    28800.84    362.84 o
   0  -1   6      996.50      964.29     45.79 o
   1  -1   6    79310.41    78041.41    873.93 o
   2  -1   6    11675.58    12668.63    269.55 o
   3  -1   6    68415.20    68281.36    797.88 o
   4  -1   6       14.99        5.26     17.78 o
   5  -1   6     3820.20     3708.55    116.45 o
   6  -1   6    18385.26    18659.59    319.28 o
   7  -1   6      295.93      281.79     46.49 o
   8  -1   6      758.90      829.53     73.28 o
   9  -1   6     5645.25     5952.55    279.45 o
  10  -1   6      527.71      511.65    108.00 o
  11  -1   6     1082.63      993.14    143.10 o
  12  -1   6     1511.97     1213.64    164.70 o
  13  -1   6      388.68      320.85    104.85 o
 -14   0   6     1183.48     1090.79    166.95 o
 -13   0   6     1134.05     1336.04    160.65 o
 -12   0   6     2270.62     2135.68    180.45 o
 -11   0   6     1802.62     1812.14    163.35 o
 -10   0   6    22484.78    21469.78    582.75 o
  -9   0   6       45.50       99.45     41.85 o
  -8   0   6     1916.92     2070.88    144.00 o
  -7   0   6     1467.41     1323.89    110.70 o
  -6   0   6     1192.66     1245.90     56.15 o
  -5   0   6     4243.20     4427.52     84.60 o
  -4   0   6     9334.94     8724.75    211.34 o
  -3   0   6      454.81      439.05     44.77 o
  -2   0   6    30019.11    30318.35    796.94 o
  -1   0   6      577.33      595.95     36.45 o
   0   0   6    40358.15    37055.48    442.74 o
   1   0   6      331.35      305.85     65.70 o
   2   0   6     3626.97     3913.50     99.00 o
   3   0   6     9000.59     8751.42    159.98 o
   4   0   6       70.12       61.54     21.57 o
   5   0   6    26533.39    26306.17    384.75 o
   6   0   6       37.30       33.29     21.39 o
   7   0   6     1732.81     1919.61     88.00 o
   8   0   6    11150.70    10750.09    234.43 o
   9   0   6       10.52       -3.15     38.70 o
  10   0   6      116.77       99.90     50.85 o
  11   0   6     1213.40     1129.49    143.10 o
  12   0   6     4910.71     5389.16    298.35 o
  13   0   6      250.91      186.30     86.40 o
 -13   1   6     1404.50     1502.99    181.35 o
 -12   1   6        0.15      -23.85     60.30 o
 -11   1   6     2619.20     2762.98    197.55 o
 -10   1   6      345.35      247.50     73.35 o
  -9   1   6     1427.87     1651.94    140.85 o
  -8   1   6     1603.18     1499.39    126.45 o
  -7   1   6      750.05      749.24     90.90 o
  -6   1   6       14.60       38.25     32.85 o
  -5   1   6     3907.91     3821.01     87.85 o
  -4   1   6      331.82      328.50     39.82 o
  -3   1   6    20270.71    19986.48    285.98 o
  -2   1   6     2111.95     2178.47     67.55 o
  -1   1   6     8879.64     9296.89    152.71 o
   1   1   6      371.26      430.02     28.12 o
   2   1   6     1019.31     1319.94     52.87 o
   3   1   6       73.06      208.36     79.65 o
   4   1   6     1425.37     1688.60     62.55 o
   5   1   6       76.33       55.30     19.29 o
   6   1   6      276.98      274.84     34.75 o
   7   1   6      695.77      745.64     55.31 o
   8   1   6      631.59      610.65     90.90 o
   9   1   6      719.62      761.39    104.40 o
  10   1   6     1254.46     1301.39    137.25 o
  11   1   6      699.68      749.24    120.60 o
  12   1   6     2682.33     2591.53    201.60 o
  13   1   6       85.26      109.80     76.05 o
  14   1   6     4476.16     3846.57    271.35 o
 -13   2   6      783.41      796.49    147.15 o
 -12   2   6      286.60      257.85     95.40 o
 -11   2   6     1288.71     1357.64    160.65 o
 -10   2   6       41.73       35.55     54.45 o
  -9   2   6       63.03       34.20     34.20 o
  -8   2   6    14102.18    14209.54    430.20 o
  -7   2   6     3767.35     3617.97    188.55 o
  -6   2   6     7246.04     6952.00    256.50 o
  -5   2   6     3617.04     3641.82    168.30 o
  -4   2   6   191238.30   186100.97   1993.10 o
  -3   2   6      715.96      749.27     47.08 o
  -2   2   6      146.28      288.50     33.75 o
  -1   2   6   107627.21   103079.91   1114.01 o
   0   2   6    16563.93    16943.49    230.87 o
   1   2   6    31529.70    31751.50    377.34 o
   2   2   6     4826.41     4752.10    146.02 o
   3   2   6    38096.48    35979.53    425.98 o
   4   2   6    23270.28    21408.14    278.50 o
   5   2   6      162.53      221.07     24.91 o
   6   2   6     9539.44     9776.25    176.33 o
   7   2   6     3256.28     3391.46    197.10 o
   8   2   6    11495.00    11435.76    349.65 o
   9   2   6     5879.31     6158.65    258.75 o
  10   2   6      143.94      109.80     56.25 o
  11   2   6     3494.19     3610.32    218.70 o
  12   2   6     9143.69     9400.88    378.00 o
  13   2   6      147.08      152.55     75.60 o
  14   2   6     6213.85     6393.55    337.05 o
 -12   3   6       11.79       27.00     69.30 o
 -11   3   6     4054.46     4258.77    272.25 o
 -10   3   6     6706.84     6749.05    327.15 o
  -9   3   6     7729.89     8030.64    341.55 o
  -8   3   6      571.72      756.89    111.60 o
  -7   3   6    23193.44    23427.57    414.45 o
  -6   3   6    10844.34    11137.41    348.30 o
  -5   3   6     7087.32     7250.34    256.05 o
  -4   3   6    79722.41    79811.11   1077.07 o
  -3   3   6    25038.78    25244.84    358.51 o
  -2   3   6    21728.78    22534.05    372.37 o
  -1   3   6     3521.16     3830.39    173.92 o
   0   3   6   284577.59   263513.53   2319.09 o
   1   3   6    27393.01    26752.29    339.52 o
   2   3   6      406.53      662.61     56.92 o
   3   3   6    32491.35    31838.15    576.90 o
   4   3   6     2202.92     2171.23    108.00 o
   5   3   6     1923.53     1863.70     49.30 o
   6   3   6     4234.51     4614.06     99.82 o
   7   3   6        5.81       28.78     19.05 o
   8   3   6    13984.89    13870.69    382.05 o
   9   3   6     6146.12     6097.00    250.65 o
  10   3   6      253.29      406.80     82.35 o
  11   3   6      151.63      179.10     70.65 o
  12   3   6      404.88      438.75     96.75 o
  13   3   6     2872.66     3150.43    221.40 o
  14   3   6      397.82      423.00    112.05 o
 -12   4   6      525.70      532.35    132.75 o
 -11   4   6      835.85      794.24    142.65 o
 -10   4   6       82.71      111.15     70.65 o
  -9   4   6      921.90      913.04    131.40 o
  -8   4   6     3860.64     3858.72    229.95 o
  -7   4   6     7290.84     7354.29    304.65 o
  -6   4   6     1950.24     2017.33    149.85 o
  -5   4   6    19881.22    21284.83    522.00 o
  -4   4   6     1135.87     1278.44    102.60 o
  -3   4   6    57060.11    57187.32    704.50 o
  -2   4   6    15336.87    15559.93    310.72 o
  -1   4   6    29262.06    29483.85    612.22 o
   0   4   6    16388.66    15269.68    990.66 o
   1   4   6      147.99      131.95     89.33 o
   2   4   6    48860.97    48918.31    467.55 o
   3   4   6      944.45      881.62     30.87 o
   4   4   6      595.69      495.45     55.35 o
   5   4   6     7220.21     8455.43    240.30 o
   6   4   6      784.01      893.53     47.47 o
   7   4   6       55.29       80.55     39.60 o
   8   4   6     3121.45     3351.57    167.40 o
   9   4   6      420.40      423.00     76.95 o
  10   4   6       24.60       52.65     47.70 o
  11   4   6      452.23      598.05     99.90 o
  12   4   6     2409.07     2403.43    177.75 o
  13   4   6      515.17      699.29    118.80 o
  14   4   6     1369.40     1588.94    191.70 o
  15   4   6     6460.13     6277.90    367.65 o
 -11   5   6     2270.69     2755.33    244.80 o
 -10   5   6        0.28       21.60     65.70 o
  -9   5   6      640.60      782.54    132.30 o
  -8   5   6     1083.66     1271.24    148.05 o
  -7   5   6      680.01      615.15    108.45 o
  -6   5   6    11295.45    11968.56    394.20 o
  -5   5   6     2186.75     2098.78    144.45 o
  -4   5   6     7334.39     7379.94    267.30 o
  -3   5   6      566.62      580.92     52.08 o
  -2   5   6     5777.56     5645.66    141.89 o
  -1   5   6        8.97       34.76     12.86 o
   0   5   6        7.62       29.03     16.18 o
   1   5   6     1128.76     1425.92     45.37 o
   2   5   6     1528.93     1669.72     58.10 o
   3   5   6       48.85       55.95     13.14 o
   4   5   6     3007.58     3160.76     62.78 o
   5   5   6     1545.68     1500.25     57.80 o
   6   5   6     6702.65     6402.80    105.17 o
   7   5   6      444.67      447.30     64.80 o
   8   5   6      119.00       77.40     39.60 o
   9   5   6     2617.84     2572.18    150.30 o
  10   5   6     1739.58     1560.14    126.90 o
  11   5   6     5957.16     6114.10    194.13 o
  12   5   6      657.12      639.69     77.83 o
  13   5   6       10.54      -30.15     43.20 o
  14   5   6     1482.20     1628.09    187.20 o
  15   5   6       26.15       13.95     72.90 o
 -10   6   6      923.56      798.29    151.20 o
  -9   6   6      719.95      660.14    131.85 o
  -8   6   6     5472.26     5680.76    303.75 o
  -7   6   6    15337.20    16599.47    524.25 o
  -6   6   6       74.59      109.80     49.95 o
  -5   6   6     2021.52     1921.03    150.30 o
  -4   6   6     2053.18     2246.38    151.20 o
  -3   6   6      766.22      956.69     99.90 o
  -2   6   6    12781.65    12425.63    239.88 o
  -1   6   6    21595.05    21080.63    327.11 o
   0   6   6      267.43      254.88     27.09 o
   1   6   6      162.93      200.92     47.57 o
   2   6   6    10502.57    10181.70    147.94 o
   3   6   6   151593.25   144092.02   1449.70 o
   4   6   6     7326.85     7271.76    116.38 o
   5   6   6     4971.70     4967.56     90.84 o
   6   6   6   106763.59   104595.59    962.53 o
   7   6   6     4022.37     4055.28    127.62 o
   8   6   6     1984.76     1971.56     92.32 o
   9   6   6     9696.48     9502.94    383.85 o
  10   6   6    19597.47    19475.97    362.19 o
  11   6   6     4330.62     4526.06    251.10 o
  12   6   6        1.37       49.50     53.55 o
  13   6   6      249.94      254.70     90.90 o
  14   6   6      489.75      510.30    119.70 o
  15   6   6      330.90      139.50     83.25 o
  -9   7   6     2135.43     2293.63    217.80 o
  -8   7   6     7234.33     7074.40    351.90 o
  -7   7   6     8869.69     8706.53    376.65 o
  -6   7   6     4377.35     4185.42    241.65 o
  -5   7   6     8360.11     8250.23    333.00 o
  -4   7   6      674.51      701.99    102.15 o
  -3   7   6    42690.59    42526.92    873.89 o
  -2   7   6        4.56      101.70     47.70 o
  -1   7   6     5821.96     5783.95    252.67 o
   0   7   6     5638.88     5797.30    117.38 o
   1   7   6      158.17      164.78     35.87 o
   2   7   6    45809.25    45728.92    471.64 o
   3   7   6    99365.55    98695.05    976.33 o
   4   7   6     1551.41     1620.30    156.20 o
   5   7   6     2291.16     2255.41     63.73 o
   6   7   6     1517.79     1533.90     80.10 o
   7   7   6    64158.73    64841.26    811.56 o
   8   7   6     1685.09     1613.94     83.25 o
   9   7   6     1705.55     1575.44     87.68 o
  10   7   6    31635.29    31152.36    761.84 o
  11   7   6      439.35      522.45    103.05 o
  12   7   6     1428.13     1520.54    162.00 o
  13   7   6      264.02      399.60    108.00 o
  14   7   6        0.63       19.35     59.40 o
  15   7   6       69.46      123.30     80.55 o
  -9   8   6       99.85      129.15     81.00 o
  -8   8   6     2603.88     2452.48    225.45 o
  -7   8   6      142.69      154.35     80.55 o
  -6   8   6      474.09      373.95     92.70 o
  -5   8   6     2555.18     2728.78    195.75 o
  -4   8   6     3775.64     3657.12    217.35 o
  -3   8   6     1263.24     1254.59    128.70 o
  -2   8   6     4904.65     5350.91    243.00 o
  -1   8   6     3950.99     3815.98    130.98 o
   0   8   6      336.80      378.46     37.40 o
   1   8   6    15452.86    15223.23    269.71 o
   2   8   6    20190.90    19740.40    258.26 o
   3   8   6     1845.43     1872.25     88.87 o
   4   8   6     1810.79     2082.48     67.57 o
   5   8   6    19810.99    19783.11    251.27 o
   6   8   6     6837.40     6917.32    281.02 o
   7   8   6      783.35      853.89     61.87 o
   8   8   6      160.28      209.70     61.65 o
   9   8   6     8639.38     8434.73    327.60 o
  10   8   6      488.93      427.05     92.70 o
  11   8   6     2096.12     2051.53    171.00 o
  12   8   6     2665.84     2274.73    189.00 o
  13   8   6       54.59       40.50     60.30 o
  14   8   6     3344.59     3233.22    246.60 o
  15   8   6      890.83     1051.64    167.85 o
  -8   9   6      167.09      104.85     84.60 o
  -7   9   6      876.88      902.69    151.65 o
  -6   9   6     4976.26     4770.41    290.25 o
  -5   9   6      751.16      661.49    120.15 o
  -4   9   6       37.16       24.75     37.35 o
  -3   9   6     1995.15     1889.54    157.95 o
  -2   9   6     2603.32     2623.03    175.05 o
  -1   9   6     1334.49     1367.54    129.60 o
   0   9   6       47.10       49.09     26.09 o
   1   9   6      574.15      526.24     43.61 o
   2   9   6     3796.69     3885.75    102.67 o
   3   9   6    17823.92    17877.55    301.03 o
   4   9   6     3581.37     3452.33     92.20 o
   5   9   6     2235.20     2158.80     71.95 o
   6   9   6     1071.67     1066.71     66.24 o
   7   9   6      336.54      292.05     72.00 o
   8   9   6       36.75       10.35     31.05 o
   9   9   6        0.80      203.40     63.45 o
  10   9   6       13.59       30.60     50.40 o
  11   9   6      242.75      249.30     84.60 o
  12   9   6       75.45       17.10     54.00 o
  13   9   6     1651.07     1534.04    176.40 o
  14   9   6      637.79      671.39    138.60 o
  15   9   6       19.14       25.65     62.10 o
  -7  10   6     2117.75     1963.33    211.95 o
  -6  10   6     2817.36     2731.03    225.45 o
  -5  10   6     6984.86     6849.85    346.50 o
  -4  10   6     2019.64     1955.23    182.70 o
  -3  10   6     1126.57     1116.89    139.50 o
  -2  10   6     2890.58     2627.98    187.65 o
  -1  10   6     8278.44     8053.59    327.60 o
   0  10   6    28384.31    28037.03    677.24 o
   1  10   6     3456.08     3457.30    106.05 o
   2  10   6     2781.11     2682.30     90.38 o
   3  10   6     2771.99     2766.79     89.45 o
   4  10   6      332.40      342.91     53.56 o
   5  10   6    47617.60    48574.78    569.49 o
   6  10   6    16947.99    17008.52    485.10 o
   7  10   6     2885.98     2794.03    181.80 o
   8  10   6    11883.81    11819.16    402.30 o
   9  10   6      408.01      713.69    112.50 o
  10  10   6    10092.17    10957.41    416.25 o
  11  10   6     3623.89     3447.42    233.55 o
  12  10   6      338.65      339.30     99.90 o
  13  10   6    15644.84    14910.63    545.40 o
  14  10   6       70.34       54.00     65.70 o
  15  10   6      168.74       61.65     75.15 o
  -5  11   6      484.39      588.15    130.50 o
  -4  11   6     3702.12     3172.48    239.85 o
  -3  11   6     4074.66     4146.72    261.00 o
  -2  11   6      400.90      353.25     93.60 o
  -1  11   6     4523.82     4576.01    255.60 o
   0  11   6    13278.72    12799.25    436.50 o
   1  11   6     1939.21     1930.03    160.20 o
   2  11   6    12439.07    12286.74    219.80 o
   3  11   6       10.55       13.42     20.88 o
   4  11   6    21445.96    21225.25    413.32 o
   5  11   6     4791.08     4545.99    153.74 o
   6  11   6     1997.06     2115.88    161.10 o
   7  11   6     4746.10     4946.81    252.45 o
   8  11   6     1691.82     1742.84    162.45 o
   9  11   6     7594.62     7396.59    333.00 o
  10  11   6     6964.94     6441.25    315.90 o
  11  11   6     1660.61     1806.74    182.70 o
  12  11   6        9.43      -47.25     47.25 o
  13  11   6      139.20      267.75     97.20 o
  14  11   6     1032.12      964.34    162.00 o
  -4  12   6      944.36      994.04    156.15 o
  -3  12   6      570.35      658.34    133.20 o
  -2  12   6     1365.19     1265.84    161.10 o
  -1  12   6     7538.60     7108.14    341.55 o
   0  12   6      483.21      681.74    121.05 o
   1  12   6     1983.89     1936.78    173.70 o
   2  12   6     3027.66     3096.88    202.95 o
   3  12   6     2037.20     1982.30    112.93 o
   4  12   6     3729.19     3834.46    184.50 o
   6  12   6       66.82       98.55     56.70 o
   7  12   6     6206.34     6538.45    306.00 o
   8  12   6    13585.01    13485.04    470.25 o
   9  12   6     4368.16     4286.22    258.75 o
  10  12   6     4404.80     4124.22    261.90 o
  11  12   6     4101.10     3990.57    266.85 o
  12  12   6     1946.71     1927.78    204.75 o
  13  12   6      219.55      106.65     81.45 o
  14  12   6     1808.07     2134.78    224.55 o
  -3  13   6        4.75       92.70     71.55 o
  -2  13   6     1574.91     1443.14    182.25 o
  -1  13   6       31.62       48.15     64.35 o
   0  13   6     2924.78     3137.38    232.65 o
   1  13   6     3275.60     3702.57    243.90 o
   2  13   6     4321.85     4375.32    259.20 o
   3  13   6      182.11      333.43     90.67 o
   4  13   6      438.85      489.28     70.16 o
   5  13   6     6179.61     6285.55    299.25 o
   6  13   6     1837.04     1471.94    155.25 o
   7  13   6      302.40      343.80     90.00 o
   8  13   6       11.95       37.35     49.50 o
   9  13   6     2116.35     2406.13    202.50 o
  10  13   6     2684.99     2987.08    227.70 o
  11  13   6     1723.85     1821.14    196.20 o
  12  13   6      122.61       99.00     67.50 o
  13  13   6       41.04      -56.25     56.70 o
  -1  14   6     1457.80     1584.89    193.05 o
   0  14   6      195.18      203.85     87.75 o
   1  14   6      740.49      711.89    135.45 o
   2  14   6    17408.70    17621.41    586.80 o
   3  14   6     1803.90     2166.28    193.95 o
   4  14   6       94.60      200.68     52.43 o
   5  14   6        0.72      -28.35     43.65 o
   6  14   6     4815.71     5423.36    294.75 o
   7  14   6     2669.75     2531.23    203.85 o
   8  14   6     3158.86     3271.02    234.00 o
   9  14   6     1212.52     1128.14    155.70 o
  10  14   6      732.74      756.89    140.85 o
  11  14   6      833.96      644.39    134.55 o
  12  14   6     9640.54    10679.32    482.40 o
  13  14   6     4099.87     4569.26    319.50 o
   0  15   6      336.22      261.90     94.50 o
   1  15   6      813.80      641.24    139.50 o
   2  15   6     2430.03     2334.58    220.95 o
   3  15   6     3498.76     3113.08    238.95 o
   5  15   6      140.76      124.65     75.60 o
   6  15   6     3858.61     4225.47    274.05 o
   7  15   6      653.50      851.39    140.85 o
   8  15   6      318.97      331.20     99.00 o
   9  15   6      968.83      860.84    148.05 o
  10  15   6       47.80       56.25     56.70 o
  11  15   6     1346.52     1024.64    164.70 o
   3  16   6      926.69      801.44    148.95 o
   6  16   6      917.31      733.94    142.65 o
   7  16   6     1164.64     1470.59    189.00 o
   8  16   6      237.98      164.25     83.25 o
   9  16   6       83.03      143.10     81.00 o
  -7 -13   7       41.43       28.35     44.55 o
  -6 -13   7      100.50       56.25     59.40 o
  -5 -13   7     4852.35     4751.51    306.45 o
 -11 -12   7     1522.13     1469.69    193.50 o
 -10 -12   7     3291.58     3538.32    254.25 o
  -9 -12   7     1403.71     1486.34    173.70 o
  -8 -12   7      126.03       97.20     60.75 o
  -7 -12   7     9063.46     8898.68    402.75 o
  -6 -12   7       27.74       72.00     59.85 o
  -5 -12   7     1593.02     1685.69    186.30 o
  -4 -12   7     7281.89     6912.40    359.55 o
  -3 -12   7     2686.46     2724.28    231.75 o
  -2 -12   7     1124.05     1156.04    172.80 o
  -1 -12   7     1354.79     1391.39    188.55 o
   0 -12   7     2724.66     2551.03    241.65 o
 -12 -11   7      277.28      265.83     68.87 o
 -11 -11   7      613.16      646.46     93.70 o
 -10 -11   7     1505.45     1634.35    128.32 o
  -9 -11   7      428.42      455.40    104.85 o
  -8 -11   7     9487.38     9863.47    412.65 o
  -7 -11   7     3490.25     3734.07    248.40 o
  -6 -11   7     1788.63     1788.74    179.10 o
  -5 -11   7     7591.53     6910.60    339.75 o
  -4 -11   7      798.00      848.24    133.65 o
  -3 -11   7    13273.31    12842.00    495.90 o
  -2 -11   7     1691.54     1633.94    180.90 o
  -1 -11   7     4418.46     4461.27    289.35 o
   0 -11   7    19961.42    19635.15    656.09 o
   1 -11   7      277.88      225.00     98.55 o
   2 -11   7     1114.31     1009.34    169.65 o
 -13 -10   7      322.23      417.15    106.65 o
 -12 -10   7     1468.77     1333.68    117.67 o
 -11 -10   7      399.86      438.38     75.14 o
 -10 -10   7        6.21       33.92     40.44 o
  -9 -10   7       56.12       45.13     58.50 o
  -8 -10   7        0.14      -18.00     31.50 o
  -7 -10   7       29.82       58.50     43.20 o
  -6 -10   7     1135.56     1186.64    142.65 o
  -5 -10   7       25.86      -10.80     37.80 o
  -4 -10   7     1945.87     1905.29    175.05 o
  -3 -10   7     1597.75     1520.09    165.15 o
  -2 -10   7     5266.00     5216.36    290.25 o
  -1 -10   7      621.27      832.49    134.55 o
   0 -10   7      841.00      958.49    147.15 o
   1 -10   7      709.24      570.15    126.00 o
   2 -10   7      255.42      284.85    101.25 o
   3 -10   7      229.49      203.85     95.85 o
   4 -10   7     9729.23     9986.90    302.73 o
   5 -10   7     1402.72     1566.44    177.75 o
 -13  -9   7      289.67      242.10     76.05 o
 -12  -9   7    10475.33    10450.58    299.76 o
 -11  -9   7     1831.06     1549.42    271.80 o
 -10  -9   7     1435.88     1348.65    108.45 o
  -9  -9   7     1089.10     1261.70    142.20 o
  -8  -9   7       22.56       18.44     38.92 o
  -7  -9   7      141.55      405.45     90.45 o
  -6  -9   7      450.09      449.10     94.50 o
  -5  -9   7     2374.97     2218.93    173.25 o
  -4  -9   7     1424.52     1271.24    140.40 o
  -3  -9   7     3254.53     3121.63    210.15 o
  -2  -9   7     3863.10     4352.82    251.10 o
  -1  -9   7       41.30       16.65     46.35 o
   0  -9   7      419.73      398.70    103.50 o
   1  -9   7     1688.54     1638.89    172.80 o
   2  -9   7     3714.16     3537.35    206.32 o
   3  -9   7      706.10      713.69     84.51 o
   4  -9   7        5.08       46.91     40.44 o
   5  -9   7      950.35      979.18    106.14 o
   6  -9   7       53.20       21.10     41.79 o
 -14  -8   7      459.28      465.75    113.40 o
 -13  -8   7     5322.29     5176.76    298.35 o
 -12  -8   7     5527.16     6056.05    318.60 o
 -11  -8   7      230.18      241.21     55.37 o
 -10  -8   7     9218.06     9303.91    261.29 o
  -9  -8   7      653.10      784.71     82.96 o
  -8  -8   7     4754.33     4521.63    174.21 o
  -7  -8   7      626.84      687.50    121.95 o
  -5  -8   7     9591.20     9275.33    351.00 o
  -4  -8   7     1557.54     1475.54    141.75 o
  -3  -8   7     3196.67     3056.38    195.75 o
  -2  -8   7    21160.40    20812.79    576.45 o
  -1  -8   7      791.54      796.04    117.00 o
   0  -8   7     9518.32     9183.53    364.05 o
   1  -8   7      762.31      804.96     76.63 o
   2  -8   7     9136.63     9844.00    259.40 o
   3  -8   7    10049.63     9968.19    268.90 o
   4  -8   7       54.53       93.56     41.00 o
   5  -8   7     2255.45     2503.47    148.05 o
   6  -8   7     2086.77     2115.44    143.22 o
   7  -8   7      343.65      341.65     89.32 o
 -14  -7   7     5681.23     5778.40    318.60 o
 -13  -7   7    10192.90     9867.97    413.10 o
 -12  -7   7     2270.24     2194.63    184.50 o
 -11  -7   7     5138.38     4820.66    183.82 o
 -10  -7   7      919.21     1021.73     88.77 o
  -9  -7   7     1964.85     1876.44    108.66 o
  -8  -7   7      462.42      427.64     62.34 o
  -7  -7   7      583.24      608.86    118.35 o
  -6  -7   7       70.73      104.57     34.27 o
  -5  -7   7       58.63       51.30     40.50 o
  -4  -7   7     1049.38     1102.94    119.70 o
  -3  -7   7      199.12      192.60     62.55 o
  -2  -7   7     2543.11     2471.83    171.00 o
  -1  -7   7    44303.09    44484.40    939.14 o
   0  -7   7    11918.29    11684.68    251.65 o
   1  -7   7      395.49      473.77     59.85 o
   2  -7   7    23352.81    23635.20    423.31 o
   3  -7   7      894.85      947.09     84.66 o
   4  -7   7       63.30       17.03     36.00 o
   5  -7   7     3458.08     3184.72    154.06 o
   6  -7   7     4556.46     4600.86    192.43 o
   7  -7   7    10571.70    10325.28    303.04 o
   8  -7   7     3547.11     3191.75    172.06 o
 -14  -6   7      645.06      526.05    117.00 o
 -13  -6   7      396.87      408.60     99.00 o
 -12  -6   7     1691.40     1592.99    164.25 o
 -11  -6   7     2520.09     2215.33    176.40 o
 -10  -6   7      573.64      678.70    207.22 o
  -9  -6   7       58.64       67.52     32.88 o
  -8  -6   7     9839.57     9239.21    233.90 o
  -7  -6   7     1292.83     1312.05     87.85 o
  -6  -6   7      813.30      869.80     71.84 o
  -5  -6   7     3326.32     3460.92    188.55 o
  -4  -6   7    18734.37    19297.20    504.00 o
  -3  -6   7      319.92      405.90     77.40 o
  -2  -6   7       56.87        4.50     34.20 o
  -1  -6   7      753.90      816.26     59.73 o
   0  -6   7     2293.70     2663.63    106.50 o
   1  -6   7    16839.54    17555.04    323.68 o
   2  -6   7      291.66      379.94     53.82 o
   3  -6   7     4476.83     4641.95    172.80 o
   4  -6   7      335.40      324.10     57.41 o
   5  -6   7     4184.31     4234.23    168.74 o
   6  -6   7       47.07       30.77     30.78 o
   7  -6   7     2054.72     2031.27    133.00 o
   8  -6   7      191.81      266.50     62.68 o
   9  -6   7      601.22      435.60    107.55 o
 -14  -5   7        0.28        9.90     46.35 o
 -13  -5   7     9382.30     9491.33    405.45 o
 -12  -5   7      138.51      110.25     57.15 o
 -11  -5   7     2002.37     1959.73    163.35 o
 -10  -5   7     4969.01     5126.36    257.40 o
  -9  -5   7     7614.11     7413.32    202.23 o
  -8  -5   7      965.60      825.77     69.96 o
  -7  -5   7    16368.36    15962.66    308.84 o
  -6  -5   7     1390.09     1315.70    151.42 o
  -5  -5   7     4875.31     5033.26    154.39 o
  -4  -5   7     6126.52     5745.11    237.15 o
  -3  -5   7    26606.94    26092.15    594.45 o
  -2  -5   7        1.46        5.69     17.38 o
  -1  -5   7      844.42      929.57     58.74 o
   0  -5   7    28143.23    30590.76    671.84 o
   1  -5   7      747.78      867.83     64.84 o
   2  -5   7     1373.73     1256.63     79.87 o
   3  -5   7     2209.50     2142.10    135.45 o
   4  -5   7      907.19      979.86    164.25 o
   5  -5   7     1083.22     1098.43     88.12 o
   6  -5   7     2614.07     2757.10    134.46 o
   7  -5   7      768.01      720.75     83.36 o
   8  -5   7     5524.08     5673.47    227.47 o
   9  -5   7       58.85       21.15     41.40 o
  10  -5   7      107.04       33.75     53.55 o
 -14  -4   7       86.81      117.90     61.20 o
 -13  -4   7     3957.55     3904.62    247.05 o
 -12  -4   7     2283.04     2252.68    184.50 o
 -11  -4   7    10875.72    11026.26    403.65 o
 -10  -4   7     1549.32     1618.64    146.70 o
  -9  -4   7     2289.24     2310.29    106.10 o
  -8  -4   7     3531.98     3486.27    159.97 o
  -7  -4   7     2610.72     2696.96    108.69 o
  -6  -4   7    10830.16    10953.97    231.67 o
  -5  -4   7     7636.54     7453.97    181.76 o
  -4  -4   7     5941.13     5937.58    119.86 o
  -3  -4   7    13145.61    13293.21    214.60 o
  -2  -4   7     1540.05     1587.63     65.76 o
  -1  -4   7      105.68       80.40     23.35 o
   0  -4   7      254.74      317.25     62.55 o
   1  -4   7      609.42      607.18     93.82 o
   2  -4   7    37662.10    38533.80    538.23 o
   4  -4   7     5541.68     5501.86    168.72 o
   5  -4   7    36355.95    37643.07    571.13 o
   6  -4   7      586.73      592.82     68.86 o
   7  -4   7     1101.58     1094.38     93.07 o
   8  -4   7     1800.49     1991.15    124.88 o
   9  -4   7    15981.08    15695.88    531.45 o
  10  -4   7      216.17      256.50     82.80 o
  11  -4   7     2523.72     2039.38    213.75 o
 -14  -3   7      466.93      561.15    113.40 o
 -13  -3   7       33.57        0.00     46.35 o
 -12  -3   7     3546.19     3703.47    231.30 o
 -11  -3   7     3321.21     3449.22    215.10 o
 -10  -3   7     1094.38     1048.04    119.70 o
  -9  -3   7     8371.95     8474.33    319.50 o
  -8  -3   7     1503.07     1369.67    110.47 o
  -7  -3   7    16598.38    16519.13    294.00 o
  -6  -3   7    37697.41    36636.71    514.36 o
  -5  -3   7      892.70      853.10     39.28 o
  -4  -3   7    32579.44    32584.79    418.00 o
  -3  -3   7     9399.71     8995.37    161.30 o
  -2  -3   7       92.76      213.06     43.42 o
  -1  -3   7    11331.89    11743.68    204.08 o
   0  -3   7     4369.58     4293.05    115.11 o
   1  -3   7    29665.40    30839.52    427.51 o
   2  -3   7     5434.09     5415.87    143.74 o
   3  -3   7     1759.95     1847.77     87.68 o
   4  -3   7     1176.03     1220.87     78.23 o
   5  -3   7     2544.09     2623.84    127.57 o
   6  -3   7    20610.12    21348.62    614.47 o
   7  -3   7     3604.66     3804.85    227.02 o
   8  -3   7      186.35      226.06     50.87 o
   9  -3   7    20477.24    19839.90    597.15 o
  10  -3   7      776.66      557.55    122.85 o
  11  -3   7     7278.48     7709.79    382.05 o
 -14  -2   7     2195.09     2022.73    201.60 o
 -13  -2   7      774.97      562.05    116.55 o
 -12  -2   7      336.71      381.15     91.80 o
 -11  -2   7     2023.64     1811.69    160.65 o
 -10  -2   7     2265.27     2167.18    162.00 o
  -9  -2   7     4174.40     4128.27    214.65 o
  -8  -2   7     4697.03     5054.36    232.20 o
  -7  -2   7    32449.63    31963.10    461.62 o
  -6  -2   7     6482.24     6494.98    154.35 o
  -5  -2   7    11087.88    11506.11    210.61 o
  -4  -2   7      815.19      949.49     85.50 o
  -3  -2   7     1767.27     1687.54     61.38 o
  -2  -2   7     1046.86      959.10     58.50 o
  -1  -2   7      618.43      622.68     40.95 o
   0  -2   7    11012.20    10635.74    189.68 o
   1  -2   7    12166.33    12068.84    211.74 o
   2  -2   7     9673.18    10167.86    196.31 o
   3  -2   7    56842.36    56511.59    703.84 o
   4  -2   7     5263.11     5327.16    147.15 o
   5  -2   7      543.99      507.70     54.07 o
   6  -2   7     3037.14     3034.56    121.69 o
   7  -2   7     8476.75     8725.00    441.00 o
   8  -2   7    26390.99    26436.39    670.94 o
   9  -2   7      971.79     1058.84    137.25 o
  10  -2   7     1894.78     2085.28    193.05 o
  11  -2   7      970.99     1014.29    155.25 o
  12  -2   7     3056.66     2980.33    243.45 o
 -14  -1   7      177.96      265.05     86.40 o
 -13  -1   7      833.72      881.99    138.15 o
 -12  -1   7     7890.19     8123.34    357.75 o
 -11  -1   7     5434.15     5880.10    285.75 o
 -10  -1   7    34477.84    34605.18    804.14 o
  -9  -1   7     3453.13     3544.17    200.25 o
  -8  -1   7     4008.32     3824.97    202.05 o
  -7  -1   7    21390.53    21911.23    531.90 o
  -6  -1   7    53170.89    51992.10    900.67 o
  -5  -1   7    13312.14    13155.86    176.47 o
  -4  -1   7      151.44      182.43     20.88 o
  -3  -1   7    13368.26    12192.37    198.14 o
  -2  -1   7      105.12      100.60     20.52 o
  -1  -1   7     2856.21     2531.11     76.67 o
   0  -1   7    44305.92    45740.02    551.65 o
   1  -1   7     1950.62     2178.98    112.72 o
   2  -1   7     7335.19     7418.32    152.88 o
   3  -1   7    20414.47    20457.54    393.07 o
   4  -1   7    16100.19    15901.01    269.96 o
   5  -1   7    17464.22    17798.37    303.16 o
   6  -1   7     3224.11     3033.20    114.30 o
   7  -1   7     6634.22     6646.08    283.05 o
   8  -1   7     3642.57     3558.57    208.80 o
   9  -1   7        4.27       10.80     40.05 o
  10  -1   7       85.16      220.50     82.35 o
  11  -1   7       65.95       72.00     63.45 o
  12  -1   7      304.41      174.15     84.60 o
  13  -1   7      179.39      186.30     97.65 o
 -13   0   7      560.06      693.89    124.65 o
 -12   0   7     1329.10     1401.29    157.50 o
 -11   0   7       14.50      110.25     55.35 o
 -10   0   7     3033.69     3332.67    207.00 o
  -9   0   7      152.38      170.10     56.25 o
  -8   0   7    23128.36    22875.57    570.15 o
  -7   0   7      487.47      418.05     73.80 o
  -6   0   7    12068.62    12573.35    357.75 o
  -5   0   7     1289.25     1266.60     49.04 o
  -4   0   7    64429.32    59721.41   1082.05 o
  -3   0   7      197.87      174.80     25.72 o
  -2   0   7        0.98       97.05     66.37 o
  -1   0   7    28758.52    26967.84    400.50 o
   0   0   7        0.04       11.44     15.07 o
   1   0   7     1340.30     1507.60     57.65 o
   2   0   7     4147.62     4451.48    213.07 o
   3   0   7      795.14      743.27     62.55 o
   4   0   7      967.73      903.58     52.97 o
   5   0   7     3109.87     3087.41    101.06 o
   6   0   7     3716.89     3865.30    151.87 o
   7   0   7       61.67      162.41     36.98 o
   8   0   7     1989.49     1945.33    152.10 o
   9   0   7     3206.68     3276.87    203.85 o
  10   0   7       57.26       74.70     50.40 o
  11   0   7     5885.69     6038.50    307.80 o
  12   0   7     8323.77     7907.79    371.70 o
  13   0   7      397.35      463.95    120.60 o
 -13   1   7      667.93      911.24    158.40 o
 -12   1   7      702.14      594.45    117.90 o
 -11   1   7     1328.95     1474.64    157.50 o
 -10   1   7       34.69        4.05     32.40 o
  -9   1   7     1859.25     2141.98    162.00 o
  -8   1   7       62.85        4.50     34.20 o
  -7   1   7    10740.26    11028.96    352.80 o
  -6   1   7       71.04      118.80     43.65 o
  -5   1   7     1209.58     1211.94     64.02 o
  -4   1   7    16269.91    15953.25    257.89 o
  -3   1   7     3051.84     3096.54     90.36 o
  -2   1   7      811.79      625.23     39.71 o
  -1   1   7     3454.92     3254.55     84.47 o
   0   1   7     4058.55     4123.22     94.05 o
   1   1   7      352.56      277.99     25.78 o
   2   1   7        6.08       51.40     15.23 o
   3   1   7     2085.77     1865.72     60.84 o
   4   1   7      156.00      146.30     23.63 o
   5   1   7     2672.68     2532.28     82.46 o
   6   1   7    16062.91    16004.19    264.05 o
   7   1   7      635.30      662.55     53.34 o
   8   1   7    26607.92    27969.53    647.54 o
   9   1   7     1200.19     1042.19    124.65 o
  10   1   7     8945.29     8831.63    351.45 o
  11   1   7      188.55      120.15     64.35 o
  12   1   7     2694.94     2691.88    210.15 o
  13   1   7      116.55       94.95     72.90 o
  14   1   7        0.55       45.45     67.50 o
 -12   2   7     5227.73     5305.46    315.45 o
 -11   2   7       81.81      122.85     69.30 o
 -10   2   7     1581.45     1820.69    168.75 o
  -9   2   7      166.34      150.75     55.35 o
  -8   2   7    29356.10    29095.42    689.84 o
  -7   2   7     6131.29     6109.15    256.50 o
  -6   2   7     6033.15     6092.50    241.65 o
  -5   2   7    46786.03    46812.09    608.88 o
  -4   2   7     3234.31     3497.34    112.50 o
  -3   2   7     7275.46     7210.86    152.68 o
  -2   2   7      556.34      641.69     41.52 o
  -1   2   7      300.28      270.50     31.50 o
   0   2   7    30976.27    29406.46    368.94 o
   1   2   7        6.05       14.12     11.79 o
   2   2   7     2585.60     2479.25     59.96 o
   3   2   7     3295.87     3489.65     71.15 o
   4   2   7       10.04       21.03     11.90 o
   5   2   7    17578.59    18264.47    261.00 o
   6   2   7      762.35      710.35     46.32 o
   7   2   7    25121.52    24675.56    558.45 o
   8   2   7    13228.71    13667.74    398.70 o
   9   2   7     1934.36     1769.84    142.20 o
  10   2   7    24266.90    25013.96    633.60 o
  11   2   7     6073.27     6309.85    295.65 o
  12   2   7       26.93       32.40     51.30 o
  13   2   7     1651.15     1912.04    189.45 o
  14   2   7     1337.60     1313.99    177.75 o
 -12   3   7       81.99      167.40     88.65 o
 -11   3   7     8246.32     7920.84    376.65 o
 -10   3   7     3495.19     3744.42    245.70 o
  -9   3   7      187.04      169.20     74.70 o
  -8   3   7    32826.82    33239.60    549.98 o
  -7   3   7     2746.79     2918.23    181.35 o
  -6   3   7        1.79      -19.35     23.40 o
  -5   3   7     1842.54     1759.49    123.75 o
  -4   3   7   123459.42   125095.11   1401.26 o
  -3   3   7    73346.27    72072.29    848.38 o
  -2   3   7     1880.16     1873.53     71.10 o
  -1   3   7    15015.56    14896.32    298.35 o
   0   3   7   120804.81   120222.73   1928.68 o
   1   3   7     3456.96     3139.55     75.53 o
   2   3   7      616.45      987.35     95.85 o
   3   3   7      843.22      813.59     70.20 o
   4   3   7     4774.39     4438.77    168.75 o
   5   3   7     2186.74     1984.03    116.10 o
   6   3   7    11625.43    11235.96    316.35 o
   7   3   7      328.36      369.90     68.40 o
   8   3   7      399.35      409.50     75.60 o
   9   3   7     7060.85     6999.70    276.75 o
  10   3   7     3835.08     3729.57    209.70 o
  11   3   7     1344.72     1224.89    137.25 o
  12   3   7     7435.30     7702.59    335.70 o
  13   3   7      997.11     1030.94    144.00 o
  14   3   7       19.00      -13.50     59.40 o
 -11   4   7     4972.87     4637.66    297.00 o
 -10   4   7     2815.45     2634.28    209.25 o
  -9   4   7     4421.53     4827.11    270.90 o
  -8   4   7      488.13      606.15    110.70 o
  -7   4   7    19227.82    20740.34    564.30 o
  -6   4   7     1765.62     1948.03    144.45 o
  -5   4   7      562.59      550.35     82.80 o
  -4   4   7     9054.29     9518.09    170.42 o
  -3   4   7       13.29       34.20     21.39 o
  -2   4   7    21143.65    21595.18    322.86 o
  -1   4   7    22437.85    21639.27    253.98 o
   0   4   7     1795.33     2007.54     60.58 o
   1   4   7     2986.38     3212.05     65.99 o
   2   4   7     2009.06     1819.96     62.55 o
   3   4   7     2963.87     2788.63    124.65 o
   4   4   7     1149.59     1415.69     90.45 o
   5   4   7     4510.38     4571.51    174.60 o
   6   4   7     4610.70     4413.57    179.10 o
   7   4   7     1909.10     2051.98    130.05 o
   8   4   7      158.64      104.40     46.80 o
   9   4   7     8776.51     8289.39    295.20 o
  10   4   7     3199.96     3042.43    182.25 o
  11   4   7    14464.04    15943.83    474.75 o
  12   4   7     1342.53     1551.14    154.35 o
  13   4   7     1126.70     1241.99    148.05 o
  15   4   7      885.26      807.74    167.40 o
 -11   5   7     1207.67     1263.59    180.00 o
 -10   5   7     6450.12     6946.60    354.15 o
  -9   5   7      203.94      193.05     82.35 o
  -8   5   7      458.59      639.45    116.10 o
  -7   5   7     1014.10     1003.49    126.00 o
  -6   5   7     2181.33     2531.23    172.35 o
  -5   5   7      117.68      136.80     49.50 o
  -4   5   7     1741.45     1807.64    127.80 o
  -3   5   7     1251.97     1286.68     71.28 o
  -2   5   7       79.50      122.96     29.23 o
  -1   5   7       23.01       89.33     41.74 o
   0   5   7    19767.41    20129.95    234.98 o
   1   5   7     5892.59     6175.05    103.08 o
   2   5   7      265.94      217.83     46.87 o
   3   5   7     1349.37     1398.12     42.84 o
   4   5   7       63.71       80.24     22.70 o
   5   5   7     5416.78     5230.76    186.30 o
   6   5   7     4703.88     4917.56    188.10 o
   7   5   7     5324.19     5203.76    203.40 o
   8   5   7     1527.66     1393.19    111.60 o
   9   5   7      458.17      456.30     80.55 o
  10   5   7       69.19       80.10     50.85 o
  11   5   7     1035.82     1300.04    130.95 o
  12   5   7        2.77      -18.45     44.10 o
  13   5   7     6116.06     5899.90    324.45 o
  14   5   7      433.89      360.45    112.05 o
  15   5   7     6045.89     6000.25    359.10 o
 -10   6   7      200.76      229.05     92.70 o
  -9   6   7        8.37       -9.00     58.05 o
  -8   6   7      142.04       56.25     61.65 o
  -7   6   7      597.50      860.39    124.20 o
  -6   6   7     7155.91     6967.75    302.85 o
  -5   6   7    19714.52    20116.19    540.45 o
  -4   6   7      392.30      582.75     88.20 o
  -3   6   7     2468.12     2581.97    234.90 o
  -2   6   7      740.84      921.65     64.57 o
  -1   6   7   102770.35   101039.70   1199.46 o
   0   6   7     4787.66     4692.02    135.32 o
   1   6   7     1824.44     1838.32     61.50 o
   2   6   7   116099.34   113482.64   1242.29 o
   3   6   7     5990.90     5836.48    104.35 o
   4   6   7    28937.06    28826.44    313.29 o
   5   6   7     3585.72     3485.30     69.81 o
   6   6   7    11363.74    11171.90    226.12 o
   7   6   7    31420.76    31172.85    464.18 o
   8   6   7      320.48      266.12     44.78 o
   9   6   7      631.75      670.71     65.35 o
  10   6   7       66.32       72.49     37.68 o
  11   6   7     1993.25     1977.41    110.82 o
  12   6   7     2665.30     2628.43    198.90 o
  13   6   7     2899.93     2760.28    220.05 o
  14   6   7     2973.80     2836.33    235.80 o
  15   6   7     2888.27     2940.28    250.20 o
  -9   7   7      601.00      657.44    143.55 o
  -8   7   7     3722.75     4127.37    271.35 o
  -7   7   7     4234.76     4238.07    254.70 o
  -6   7   7     4946.34     4960.31    264.15 o
  -5   7   7       18.68       36.90     42.75 o
  -4   7   7    28759.75    30426.51    710.99 o
  -3   7   7     7788.64     7566.24    286.65 o
  -2   7   7    10692.11    10652.54    230.84 o
  -1   7   7   128660.66   126197.65   1426.66 o
   0   7   7      832.84      816.87     44.90 o
   1   7   7      493.98      452.59     34.32 o
   2   7   7    21669.28    20894.31    689.73 o
   3   7   7   108023.32   107292.08    989.77 o
   4   7   7    17646.13    17491.51    222.89 o
   5   7   7     2414.39     2461.79     65.82 o
   6   7   7    24759.94    25370.86    389.54 o
   7   7   7    16699.29    16753.36    356.62 o
   8   7   7     4630.33     4680.04    146.65 o
   9   7   7      111.68       90.22     35.43 o
  10   7   7      479.26      385.85     57.82 o
  11   7   7       37.55       18.90     45.45 o
  12   7   7      694.26      675.44    121.05 o
  13   7   7      210.19      157.95     77.85 o
  14   7   7        8.08       97.20     73.80 o
  15   7   7       21.29      -17.55     61.65 o
  -8   8   7      733.78      499.50    131.85 o
  -7   8   7       38.69       17.10     47.25 o
  -6   8   7        1.06        0.90     35.55 o
  -5   8   7      837.86      845.99    121.50 o
  -4   8   7     5182.50     5348.21    265.95 o
  -3   8   7     1174.34      971.54    114.75 o
  -2   8   7    14779.61    14631.64    425.25 o
  -1   8   7      271.35      395.80     49.80 o
   0   8   7    15415.05    15179.32    222.90 o
   1   8   7    27579.77    27730.60    334.24 o
   2   8   7     2469.82     2499.12     92.93 o
   3   8   7    17414.19    17625.77    236.57 o
   4   8   7    27320.29    27128.59    399.10 o
   5   8   7     8241.15     7987.59    138.15 o
   6   8   7       76.59       27.15     24.40 o
   7   8   7     1647.67     1805.41     85.90 o
   8   8   7     4702.66     4902.66    149.84 o
   9   8   7       27.52       54.00     38.25 o
  10   8   7     4922.55     4976.96    260.10 o
  11   8   7     1309.41     1276.19    145.80 o
  12   8   7      346.40      331.65     95.85 o
  13   8   7     2823.23     2986.18    227.25 o
  14   8   7     2994.19     2881.33    236.25 o
  15   8   7     1068.28     1048.04    170.10 o
  -7   9   7     1135.34     1216.79    167.40 o
  -6   9   7        1.78      -25.20     40.50 o
  -5   9   7        5.07        4.95     40.50 o
  -4   9   7       14.93       57.15     41.85 o
  -3   9   7     4999.33     5248.31    265.50 o
  -2   9   7      437.24      308.25     75.60 o
  -1   9   7     4416.98     4518.94    150.83 o
   0   9   7       38.37       73.51     28.25 o
   1   9   7     4001.42     4070.26    107.43 o
   2   9   7     9180.79     9339.24    166.90 o
   3   9   7     3603.08     3787.45    147.05 o
   4   9   7     9611.35     9338.43    162.45 o
   5   9   7      196.14      185.38     36.54 o
   6   9   7      716.91      740.44     60.11 o
   7   9   7      102.92      184.11     37.40 o
   8   9   7     1794.19     1479.14    131.40 o
   9   9   7     1782.81     1826.09    154.35 o
  10   9   7     4448.23     4304.67    243.90 o
  11   9   7        2.81      -33.30     33.75 o
  12   9   7      679.06      528.75    114.30 o
  13   9   7       61.67       51.30     63.00 o
  14   9   7     4002.81     4245.72    284.40 o
  15   9   7        1.56       35.55     71.55 o
  -6  10   7      556.29      538.65    126.45 o
  -5  10   7     2197.72     2069.08    200.25 o
  -4  10   7    10019.86     9739.72    401.40 o
  -3  10   7      967.02      953.54    130.50 o
  -2  10   7       73.67       -2.25     39.15 o
  -1  10   7     3104.47     2941.18    191.70 o
   0  10   7      458.35      502.18     61.71 o
   1  10   7    37863.17    36725.34    607.95 o
   2  10   7    27375.24    26826.37    347.88 o
   3  10   7      795.78      839.71     64.19 o
   4  10   7     9056.02     9156.32    168.86 o
   5  10   7     2461.54     2534.18    155.47 o
   6  10   7    29058.90    29338.87    699.29 o
   7  10   7     8701.21     8607.08    326.70 o
   8  10   7      318.29      235.35     73.80 o
   9  10   7    26964.58    27114.99    708.74 o
  10  10   7     3723.21     3333.12    221.85 o
  11  10   7      767.22     1050.74    142.65 o
  12  10   7     2418.94     2416.03    203.40 o
  13  10   7      585.41      602.55    129.60 o
  14  10   7     1453.99     1720.79    200.70 o
  15  10   7      267.24      291.15    106.65 o
  -5  11   7     2135.38     2161.78    213.30 o
  -4  11   7    14337.35    13659.19    510.75 o
  -3  11   7      453.53      419.85     99.90 o
  -2  11   7    10547.02     9518.33    390.60 o
  -1  11   7       61.83       32.40     43.65 o
   0  11   7    14148.20    13007.15    436.50 o
   1  11   7     2817.94     2780.08    185.40 o
   2  11   7      455.91      467.48     56.76 o
   3  11   7     1568.31     1551.86     72.51 o
   4  11   7        0.35       -9.82     18.57 o
   5  11   7     5727.83     6341.80    276.30 o
   6  11   7    30108.05    30144.81    728.09 o
   7  11   7        1.59       32.85     36.90 o
   8  11   7      387.43      423.90     91.80 o
   9  11   7     6052.89     5768.05    290.70 o
  10  11   7     3421.75     3517.17    232.20 o
  11  11   7       20.92       63.90     53.10 o
  12  11   7      200.25      120.15     71.55 o
  13  11   7     6872.17     6972.70    367.65 o
  14  11   7        2.21      -18.45     60.75 o
  -4  12   7       56.55       -7.20     39.15 o
  -3  12   7      739.68      626.40    128.25 o
  -2  12   7     2313.21     2346.73    197.55 o
  -1  12   7     2420.67     2922.73    216.90 o
   0  12   7     2575.80     2664.43    200.70 o
   1  12   7     1322.60     1164.14    139.95 o
   2  12   7     1186.70     1248.55     95.38 o
   3  12   7      932.04     1005.51     66.06 o
   4  12   7     1230.47     1279.87     90.86 o
   5  12   7     2898.54     2964.13    192.15 o
   6  12   7     1860.04     1997.08    163.35 o
   7  12   7       69.75       75.15     53.55 o
   8  12   7     7104.76     7822.74    346.50 o
   9  12   7       44.43       36.00     41.40 o
  10  12   7      129.71      162.00     79.20 o
  11  12   7     5101.25     5104.31    297.45 o
  12  12   7      193.21      184.50     79.20 o
  13  12   7      782.22      994.94    161.10 o
  14  12   7       66.97        4.50     67.50 o
  -3  13   7     2376.76     2213.08    221.85 o
  -2  13   7     1958.57     2031.28    208.35 o
  -1  13   7      780.79      769.94    140.40 o
   0  13   7     2334.74     2303.98    206.10 o
   1  13   7     5587.27     5526.41    298.80 o
   2  13   7      624.65      724.94    119.70 o
   3  13   7      218.25      210.05     51.25 o
   4  13   7       52.91       12.60     39.15 o
   5  13   7        1.81        2.70     38.25 o
   6  13   7     1434.43     1230.29    142.20 o
   7  13   7      379.61      510.30    104.85 o
   8  13   7     1489.73     1436.84    160.20 o
   9  13   7     1598.17     1492.19    168.30 o
  10  13   7      698.49      506.25    112.95 o
  11  13   7     2300.46     1915.64    199.35 o
  12  13   7      918.65     1033.19    165.60 o
  13  13   7      473.49      477.00    131.40 o
  -1  14   7     3816.21     3724.62    271.35 o
   0  14   7        5.69       -0.90     54.90 o
   1  14   7       28.75       -0.90     45.45 o
   2  14   7     1010.67     1058.39    149.85 o
   3  14   7     6817.08     6875.05    333.90 o
   4  14   7     5582.82     5386.01    289.80 o
   5  14   7     1373.30     1153.79    145.35 o
   6  14   7     4755.63     4585.46    268.20 o
   7  14   7       67.76       58.50     54.00 o
   8  14   7    10193.26    10610.92    439.20 o
   9  14   7     8546.37     8718.68    401.85 o
  10  14   7     1016.25     1037.24    159.75 o
  11  14   7     3718.54     3733.17    270.45 o
  12  14   7     2664.58     3108.58    256.50 o
   0  15   7     2136.13     2006.08    217.80 o
   1  15   7      952.24     1085.39    168.75 o
   2  15   7     2553.55     2457.88    227.25 o
   5  15   7     5818.92     5578.61    309.60 o
   6  15   7       39.99       94.05     62.10 o
   7  15   7     3944.75     4076.97    266.85 o
   8  15   7     5889.72     6208.15    338.40 o
   9  15   7      364.83      312.75    100.80 o
  10  15   7      910.38      977.39    157.05 o
  11  15   7      638.02      570.60    130.95 o
   2  16   7     2072.80     2117.68    222.75 o
   6  16   7      578.25      339.30    115.20 o
   7  16   7     3693.03     3833.52    274.50 o
   8  16   7      558.42      516.15    124.20 o
   9  16   7       96.81      139.50     76.95 o
  -9 -12   8       96.81      103.05     62.10 o
  -8 -12   8     3738.77     3257.07    243.45 o
  -7 -12   8     1329.74     1317.14    168.75 o
  -6 -12   8      506.53      462.15    114.75 o
  -5 -12   8      347.76      296.55     90.00 o
  -4 -12   8      704.47      576.45    123.75 o
  -3 -12   8     1792.07     1764.89    197.55 o
  -2 -12   8      905.98      771.74    150.75 o
 -12 -11   8     2889.54     2855.23    243.45 o
 -11 -11   8     4174.68     4282.97    200.71 o
 -10 -11   8     1035.36     1264.04    164.25 o
  -9 -11   8     3784.40     3949.62    260.55 o
  -8 -11   8      152.37      243.90     83.25 o
  -7 -11   8    16770.00    16014.47    554.40 o
  -6 -11   8      518.71      706.04    128.70 o
  -5 -11   8      652.31      823.49    139.05 o
  -4 -11   8    28173.32    25465.30    734.39 o
  -3 -11   8       49.17       84.15     68.85 o
  -2 -11   8     1360.57     1245.14    170.10 o
  -1 -11   8     2057.99     2393.08    225.45 o
   0 -11   8      917.04      688.94    141.30 o
   1 -11   8      335.83      457.20    122.40 o
 -12 -10   8     1757.03     1312.19    167.40 o
 -11 -10   8      228.32      267.70     65.29 o
 -10 -10   8      378.25      353.50     70.02 o
  -9 -10   8      318.93      457.65    106.65 o
  -8 -10   8     4409.73     3775.47    245.25 o
  -7 -10   8     3285.99     2734.18    206.10 o
  -6 -10   8     1579.90     1647.44    169.65 o
  -5 -10   8     1936.63     2260.78    190.35 o
  -4 -10   8     2610.00     2622.13    202.95 o
  -3 -10   8        2.53       -8.10     44.55 o
  -2 -10   8     7276.67     7334.04    355.05 o
  -1 -10   8       15.11       49.50     55.80 o
   0 -10   8     4914.80     5268.11    306.45 o
   1 -10   8     3593.02     3624.27    261.45 o
   2 -10   8     2503.29     2700.43    239.40 o
   3 -10   8        0.25       68.40     71.55 o
 -13  -9   8       14.59        1.35     43.20 o
 -12  -9   8      306.53      271.35     88.20 o
 -11  -9   8     1699.47     1864.53    129.50 o
 -10  -9   8       79.53      142.08     45.13 o
  -9  -9   8     2038.10     1964.39    128.21 o
  -8  -9   8     1664.84     1592.09    160.65 o
  -7  -9   8      276.89      288.45     78.75 o
  -6  -9   8     6114.64     6291.85    305.10 o
  -5  -9   8      382.40      470.25     99.45 o
  -4  -9   8        3.94      -19.35     31.05 o
  -3  -9   8      562.38      623.25    114.75 o
  -2  -9   8     1942.15     2253.58    185.40 o
  -1  -9   8     2135.34     2176.18    184.05 o
   0  -9   8     1215.13      995.84    142.65 o
   1  -9   8       96.40      139.50     70.20 o
   2  -9   8      620.51      812.24    139.05 o
   3  -9   8     2771.09     2702.00    144.41 o
   4  -9   8     2148.68     2400.12    144.76 o
   5  -9   8     2389.49     2342.23    151.01 o
   6  -9   8      749.01      546.75    120.15 o
 -13  -8   8      363.66      429.75    102.15 o
 -12  -8   8       92.47       86.40     60.30 o
 -11  -8   8     2043.82     1904.39    181.35 o
 -10  -8   8       79.10       91.71     39.96 o
  -9  -8   8     2658.59     2438.48    157.05 o
  -8  -8   8     6708.65     6818.42    243.00 o
  -7  -8   8     1013.75     1270.34    139.95 o
  -6  -8   8    10832.47    10457.92    386.10 o
  -5  -8   8       67.12       31.05     39.15 o
  -4  -8   8     7392.63     7302.54    315.00 o
  -3  -8   8     4758.62     4652.96    246.15 o
  -2  -8   8     3650.37     4020.72    237.15 o
  -1  -8   8    13581.37    13254.20    449.55 o
   0  -8   8     1179.47     1351.79    147.60 o
   1  -8   8     2466.56     2409.17    121.72 o
   2  -8   8     4970.89     5100.10    184.47 o
   3  -8   8     2269.55     2335.61    131.40 o
   4  -8   8     3529.47     3380.00    178.20 o
   5  -8   8        1.05       42.96     41.19 o
   6  -8   8     1728.70     1832.48    136.20 o
   7  -8   8     4171.39     4487.03    272.25 o
 -14  -7   8      645.44      562.05    123.75 o
 -13  -7   8      180.55      146.70     67.95 o
 -12  -7   8       51.05       14.85     40.05 o
 -11  -7   8       77.01       64.35     49.50 o
 -10  -7   8       28.00        6.65     31.70 o
  -9  -7   8     2918.60     2846.86    137.44 o
  -8  -7   8     3097.04     2912.70    135.48 o
  -7  -7   8     3118.72     3291.05    219.15 o
  -5  -7   8    38491.86    37418.56    836.54 o
  -4  -7   8    18210.78    17685.76    507.60 o
  -3  -7   8     3307.19     3324.57    198.00 o
  -2  -7   8    36488.63    36989.71    831.14 o
  -1  -7   8    11297.34    11747.16    400.95 o
   0  -7   8     5159.26     5201.12    272.02 o
   1  -7   8      958.20     1144.85    115.20 o
   2  -7   8       93.16      115.91     76.50 o
   3  -7   8    36455.77    36845.10    594.03 o
   4  -7   8      696.85      751.59    144.22 o
   5  -7   8    10168.32    10562.51    291.89 o
   6  -7   8     5065.70     5006.98    204.31 o
   7  -7   8      496.64      383.18    103.72 o
   8  -7   8     5588.01     5343.71    314.10 o
 -14  -6   8        1.01       37.35     55.80 o
 -13  -6   8     1183.29     1208.69    157.50 o
 -12  -6   8     2197.35     2209.03    188.10 o
 -11  -6   8     1299.16     1264.94    146.70 o
 -10  -6   8      532.68      476.55     96.75 o
  -9  -6   8     2716.77     2798.93    127.75 o
  -8  -6   8       14.36       62.60     32.38 o
  -7  -6   8     5226.26     5247.70    172.48 o
  -6  -6   8      751.11      820.34    107.10 o
  -5  -6   8    10455.01    10786.42    363.60 o
  -4  -6   8     1058.98     1042.64    115.65 o
  -3  -6   8    16146.62    15350.28    441.90 o
  -2  -6   8      155.38      130.95     51.30 o
  -1  -6   8    11275.90    11523.17    235.70 o
   0  -6   8     8111.70     8469.99    343.12 o
   1  -6   8     2049.70     2011.34    100.40 o
   2  -6   8      350.13      369.87     57.15 o
   3  -6   8    12335.60    12426.39    286.36 o
   4  -6   8      838.49      980.02     86.54 o
   5  -6   8     4750.67     5241.45    191.95 o
   6  -6   8        5.84       -1.32     31.89 o
   7  -6   8    15095.11    15398.24    373.00 o
   8  -6   8      821.48      683.99    130.05 o
   9  -6   8     1987.50     2026.78    209.70 o
 -14  -5   8      589.47      599.40    123.75 o
 -13  -5   8     5995.94     5883.70    319.95 o
 -12  -5   8     1063.83     1260.44    151.20 o
 -11  -5   8     2695.50     2614.93    192.60 o
 -10  -5   8      686.19      632.70    105.75 o
  -9  -5   8    10024.42    10147.21    246.69 o
  -8  -5   8      109.02      106.02     36.41 o
  -7  -5   8     5161.89     5243.41    300.82 o
  -6  -5   8      666.92      640.79     63.17 o
  -5  -5   8      694.46      739.79     95.85 o
  -4  -5   8     2103.28     2135.68    147.15 o
  -3  -5   8      213.16      210.60     60.75 o
  -2  -5   8     1984.19     1966.50     80.40 o
  -1  -5   8     1522.55     2019.90     86.05 o
   1  -5   8     4394.75     4348.24    189.22 o
   2  -5   8     4587.84     4617.21    151.48 o
   3  -5   8     1126.39     1048.48     81.28 o
   4  -5   8     2327.89     2423.43    119.88 o
   5  -5   8      533.72      422.31     63.81 o
   6  -5   8       56.25       86.59     51.52 o
   7  -5   8      961.61     1185.83    103.25 o
   8  -5   8      269.79      271.35     89.10 o
   9  -5   8       46.27       48.60     49.95 o
  10  -5   8       45.54       52.20     49.95 o
 -14  -4   8     2778.69     3471.72    245.70 o
 -13  -4   8     2208.27     2133.88    193.05 o
 -12  -4   8      529.73      627.75    117.90 o
 -11  -4   8     2970.14     3202.62    212.85 o
 -10  -4   8     5098.03     5135.36    262.35 o
  -9  -4   8     5770.92     5414.81    260.10 o
  -8  -4   8      275.35      301.09     46.90 o
  -7  -4   8    20632.39    20378.09    463.95 o
  -6  -4   8     7053.89     7078.79    202.95 o
  -5  -4   8        1.52      -16.20     31.50 o
  -4  -4   8     3559.47     3777.27    187.20 o
  -3  -4   8      139.78      186.75     34.65 o
  -2  -4   8    25422.17    25783.16    370.28 o
  -1  -4   8     2076.49     2047.28     82.90 o
   0  -4   8     5958.14     6382.30    240.30 o
   1  -4   8    56140.52    55842.26   1042.42 o
   2  -4   8       11.28        3.17     22.54 o
   3  -4   8     3381.26     3084.26    211.05 o
   4  -4   8    15083.97    15483.40    312.14 o
   5  -4   8    12981.06    13647.01    299.56 o
   6  -4   8     4531.17     4579.56    172.57 o
   7  -4   8      431.73      509.01     70.96 o
   8  -4   8     3447.94     3487.92    230.40 o
   9  -4   8     1013.34      821.24    136.80 o
  10  -4   8       14.33       -4.50     57.15 o
 -14  -3   8       62.63      -19.80     39.60 o
 -13  -3   8     5596.47     5442.26    302.40 o
 -12  -3   8       61.71       26.10     41.40 o
 -11  -3   8     4760.02     5318.96    281.25 o
 -10  -3   8    14676.00    15320.13    481.05 o
  -9  -3   8     4567.72     4475.21    231.30 o
  -8  -3   8    17189.93    17095.37    482.40 o
  -7  -3   8    17888.87    16948.15    304.78 o
  -6  -3   8      138.30      144.05     44.32 o
  -5  -3   8        0.28        9.39     15.63 o
  -4  -3   8     3923.95     3975.00    140.62 o
  -3  -3   8     2228.89     2068.30     73.34 o
  -2  -3   8    23035.31    22254.83    363.37 o
  -1  -3   8      752.69      736.03     49.95 o
   0  -3   8       61.91       67.32     22.35 o
   1  -3   8     4323.33     4427.01    127.18 o
   2  -3   8   122540.22   122330.20   1384.14 o
   3  -3   8     1439.43     1613.78     84.58 o
   4  -3   8      279.33      342.11     50.86 o
   5  -3   8    78491.60    80221.24   1007.55 o
   6  -3   8    12098.13    12453.12    281.82 o
   7  -3   8     3367.61     3488.71    146.95 o
   8  -3   8       79.68      247.50     78.75 o
   9  -3   8     2157.67     2124.88    193.05 o
  10  -3   8     4602.20     4605.26    286.20 o
  11  -3   8      861.25      899.54    158.85 o
 -14  -2   8      237.94      157.05     66.60 o
 -13  -2   8      789.66      787.94    132.75 o
 -12  -2   8       57.40       34.65     52.65 o
 -11  -2   8      256.13      150.75     61.20 o
 -10  -2   8      442.51      378.00     87.30 o
  -9  -2   8     2384.34     2375.53    165.60 o
  -8  -2   8     2171.79     2501.53    162.90 o
  -7  -2   8      597.35      576.90     86.85 o
  -6  -2   8     4781.99     4721.52     99.05 o
  -5  -2   8      166.51      169.92     23.05 o
  -4  -2   8     2804.24     2735.17     84.52 o
  -3  -2   8    10964.66    11378.81    197.10 o
  -2  -2   8     3396.27     3208.67    139.50 o
   0  -2   8    35709.83    36044.75    470.53 o
   1  -2   8      971.90     1073.99     65.47 o
   2  -2   8    18836.44    19283.89    307.22 o
   3  -2   8     2466.20     2359.51     94.82 o
   4  -2   8    58546.28    58779.63    749.83 o
   5  -2   8     1491.88     1659.63     88.25 o
   6  -2   8     3884.87     4188.69    216.00 o
   7  -2   8        1.73       26.87     28.35 o
   8  -2   8     3172.69     3224.22    208.80 o
   9  -2   8     5109.35     5315.36    285.30 o
  10  -2   8     7437.81     7614.84    359.55 o
  11  -2   8     2907.99     3283.62    246.15 o
  12  -2   8        6.07       93.15     72.45 o
 -13  -1   8      805.24      721.34    128.25 o
 -12  -1   8       50.10       25.65     47.70 o
 -11  -1   8     7051.32     6611.80    312.30 o
 -10  -1   8      965.53     1100.69    130.50 o
  -9  -1   8      168.35      116.10     54.90 o
  -8  -1   8      272.43      280.35     68.85 o
  -7  -1   8     6713.28     6772.90    265.50 o
  -6  -1   8     4356.45     4106.57     91.28 o
  -5  -1   8     1248.28     1198.72     46.51 o
  -4  -1   8    19412.15    19210.61    288.27 o
  -3  -1   8     1823.61     1679.78     65.62 o
  -1  -1   8     6528.60     6669.57    140.21 o
   0  -1   8    27724.35    27909.31    377.57 o
   1  -1   8    29767.51    29803.42    401.56 o
   2  -1   8     8808.46     9089.77    178.58 o
   3  -1   8     6500.54     6129.82    249.75 o
   4  -1   8     2433.58     2250.98    140.17 o
   5  -1   8      852.14      900.38     64.08 o
   6  -1   8      133.68      174.65     54.67 o
   7  -1   8      427.42      478.80     92.70 o
   8  -1   8     1112.56     1022.39    127.35 o
   9  -1   8      131.57      104.85     56.70 o
  10  -1   8      914.57      819.89    135.00 o
  11  -1   8     5714.48     5780.66    317.25 o
  12  -1   8        0.60      -53.55     53.55 o
 -13   0   8      379.82      379.80     97.65 o
 -12   0   8    10810.25    10611.37    427.95 o
 -11   0   8      401.58      321.30     86.40 o
 -10   0   8     3981.56     3836.22    224.10 o
  -9   0   8        3.33       23.85     36.00 o
  -8   0   8    17441.88    17631.31    490.95 o
  -7   0   8      135.44      174.60     54.45 o
  -6   0   8     3303.85     3094.81    241.20 o
  -5   0   8    26981.09    25691.18    618.52 o
  -4   0   8    10795.26    10753.14    198.92 o
  -3   0   8     7957.82     8027.06    159.41 o
  -2   0   8     2026.68     2034.90    131.40 o
  -1   0   8     3580.71     3767.53     99.35 o
   0   0   8     1583.47     1686.03     64.09 o
   1   0   8     1296.25     1043.67     51.49 o
   2   0   8     4156.32     4228.11    106.33 o
   3   0   8       76.86      189.54     48.15 o
   4   0   8      428.26      428.00     82.57 o
   5   0   8    10560.93    10506.38    208.46 o
   6   0   8     1124.02     1205.47     71.01 o
   7   0   8     5345.99     5543.96    246.15 o
   8   0   8    36313.31    37481.55    823.04 o
   9   0   8     1139.50     1162.79    137.70 o
  10   0   8      335.33      471.60    104.40 o
  11   0   8     4004.01     4481.51    270.45 o
  12   0   8     5863.18     5778.40    321.75 o
  13   0   8       31.62       98.55     75.15 o
 -13   1   8      532.68      422.10    120.15 o
 -12   1   8      168.28      169.65     69.30 o
 -11   1   8    11142.54    10702.27    418.50 o
 -10   1   8      167.33      244.80     75.60 o
  -9   1   8     2171.55     2168.98    163.80 o
  -8   1   8    14479.66    15748.53    463.95 o
  -7   1   8      196.76      316.80     70.65 o
  -6   1   8    32982.53    33068.09    476.10 o
  -5   1   8     8546.47     8377.49    183.30 o
  -4   1   8     2206.66     2033.64    107.77 o
  -3   1   8     8096.70     7795.09    158.69 o
  -2   1   8      671.82      789.79     46.12 o
  -1   1   8    36321.50    35694.24    447.81 o
   0   1   8    16696.79    16979.57    248.46 o
   1   1   8       65.67       42.09     20.70 o
   2   1   8    13696.46    13467.48    208.87 o
   3   1   8     8435.17     8488.27    280.35 o
   4   1   8    37447.57    37543.93    520.20 o
   5   1   8    13298.83    13745.22    314.32 o
   6   1   8     4900.47     4822.40    132.97 o
   7   1   8       80.97      145.35     51.30 o
   8   1   8     1522.42     1428.29    134.10 o
   9   1   8    11978.35    12206.61    409.50 o
  10   1   8      257.54      343.35     84.60 o
  11   1   8      256.92      369.00     95.85 o
  12   1   8    23165.25    24140.96    693.89 o
  13   1   8     1647.80     1624.94    188.10 o
 -12   2   8     4050.36     4188.57    281.25 o
 -11   2   8     2270.37     2319.05    189.22 o
 -10   2   8      660.50      796.94    122.85 o
  -9   2   8      512.13      567.00    100.35 o
  -8   2   8    10046.73    10126.72    364.05 o
  -7   2   8     4338.17     4281.72    214.65 o
  -6   2   8     4137.27     4310.07    203.40 o
  -5   2   8      446.94      510.10     69.07 o
  -4   2   8    31339.56    31874.51    443.37 o
  -3   2   8        3.22       33.40     49.95 o
  -2   2   8     8453.72     8609.07    171.45 o
  -1   2   8     3457.38     2991.09     86.02 o
   0   2   8      568.67      691.73     40.75 o
   1   2   8     1945.14     2238.17     66.89 o
   2   2   8     8277.78     7967.61    136.28 o
   3   2   8    32294.84    32283.39    399.10 o
   4   2   8    16062.65    16214.70    231.54 o
   5   2   8     8593.76     8969.78    159.25 o
   6   2   8    38762.83    36925.36    737.99 o
   7   2   8    30112.62    29461.72    648.44 o
   8   2   8     1120.76     1360.79    128.25 o
   9   2   8      281.08      326.70     79.65 o
  10   2   8      112.07       86.40     57.15 o
  11   2   8    13804.24    14230.24    477.00 o
  12   2   8      700.86      567.45    121.05 o
  13   2   8     1438.03     1465.19    175.95 o
  14   2   8     2474.17     2444.38    226.80 o
 -12   3   8     5578.16     5707.76    334.80 o
 -11   3   8      934.99      875.24    151.20 o
 -10   3   8     3370.53     2975.83    221.85 o
  -9   3   8     5798.66     5568.02    200.14 o
  -8   3   8     5939.73     6069.10    281.70 o
  -7   3   8    55918.46    56599.66   1113.74 o
  -6   3   8     2366.84     2530.33    160.20 o
  -5   3   8    11893.10    12178.13    246.19 o
  -4   3   8    80856.47    79951.14    949.45 o
  -3   3   8    13865.87    13931.48    445.05 o
  -2   3   8    16970.23    17662.24    275.01 o
  -1   3   8    26247.54    27407.44    369.74 o
   0   3   8    12804.27    13627.10    213.51 o
   1   3   8     2912.69     3231.01     80.90 o
   2   3   8     8770.29     8480.83    138.68 o
   3   3   8    14724.09    13983.64    336.15 o
   4   3   8     1544.47     1601.54    104.85 o
   5   3   8    13580.00    13803.19    355.05 o
   6   3   8     5681.09     5536.76    216.45 o
   7   3   8     5734.72     6011.50    237.60 o
   8   3   8    27333.42    26901.24    616.95 o
   9   3   8     9396.34     9285.23    333.45 o
  10   3   8      294.84      407.70     92.25 o
  11   3   8     1463.85     1736.99    162.90 o
  12   3   8        5.56        0.00     48.15 o
  13   3   8      103.27      105.30     68.85 o
  14   3   8       57.87       64.35     72.00 o
 -11   4   8     6618.15     5919.25    334.35 o
 -10   4   8       94.66      120.15     74.25 o
  -9   4   8     5772.14     5916.10    308.25 o
  -8   4   8      994.02     1126.34    137.70 o
  -7   4   8     8729.28     8943.23    343.35 o
  -6   4   8       15.32       40.76     29.18 o
  -5   4   8    17563.94    18620.40    482.40 o
  -4   4   8    11011.63    11030.35    229.12 o
  -3   4   8     5030.42     5448.93    143.96 o
  -2   4   8    20744.55    20592.35    316.28 o
  -1   4   8    42494.76    42918.31    538.22 o
   0   4   8    28450.38    30264.81    317.95 o
   1   4   8    15118.30    15958.27    255.31 o
   2   4   8    32711.90    32561.78    401.70 o
   3   4   8      987.30     1124.09     83.25 o
   4   4   8     2805.86     2646.88    131.40 o
   5   4   8    13720.04    14578.99    364.95 o
   6   4   8      150.42      200.70     52.65 o
   7   4   8    13402.75    13469.74    371.25 o
   8   4   8     4466.02     4582.76    210.60 o
   9   4   8     3057.47     3276.87    186.75 o
  10   4   8     7130.10     7133.34    290.70 o
  11   4   8        2.42        1.80     45.90 o
  12   4   8       16.86        5.40     49.50 o
  13   4   8      416.88      360.45     97.65 o
  14   4   8     4369.33     4095.87    263.70 o
 -11   5   8      729.17      818.54    152.55 o
 -10   5   8      243.79      198.00     90.45 o
  -9   5   8      360.46      290.70     95.85 o
  -8   5   8     2125.22     1876.04    178.20 o
  -7   5   8       63.36       33.75     43.20 o
  -6   5   8       92.80      175.50     59.85 o
  -5   5   8     1815.99     1794.14    139.50 o
  -4   5   8    16677.94    16823.12    311.19 o
  -3   5   8     5166.25     5312.62    149.84 o
  -2   5   8       89.24       94.86     27.98 o
  -1   5   8    18877.67    18386.07    222.51 o
   0   5   8     2841.54     2905.02     81.30 o
   1   5   8    32186.09    32316.96    341.22 o
   2   5   8    45744.75    45773.64    547.35 o
   3   5   8      280.10      267.74     20.84 o
   4   5   8       66.88       56.70     28.80 o
   5   5   8      871.76      823.04     80.55 o
   6   5   8     3108.19     2927.68    149.85 o
   7   5   8     3945.75     3955.02    181.35 o
   8   5   8      117.80       78.75     44.10 o
   9   5   8    26633.06    25557.10    592.20 o
  10   5   8        1.03       11.25     34.65 o
  11   5   8    19707.91    19571.70    534.60 o
  12   5   8      862.69      736.64    114.30 o
  13   5   8     6439.31     6576.70    312.30 o
  14   5   8      133.26       90.00     84.15 o
  15   5   8       11.19      -21.60     64.80 o
 -10   6   8     1048.68     1006.64    163.35 o
  -9   6   8     8890.55     8277.24    387.90 o
  -8   6   8      351.93      322.20     94.05 o
  -7   6   8     2234.20     2502.88    189.90 o
  -6   6   8      236.92      210.60     67.95 o
  -5   6   8    18221.09    18151.96    511.65 o
  -4   6   8     4254.10     4279.02    212.85 o
  -3   6   8     1078.89     1023.52     72.52 o
  -2   6   8    20537.12    21360.19    349.50 o
  -1   6   8    12252.82    11944.91    172.39 o
   0   6   8     4438.37     4238.76     90.29 o
   1   6   8      324.97      313.34     26.99 o
   2   6   8     1361.84     1357.86     60.52 o
   3   6   8    30000.09    29392.14    321.96 o
   4   6   8     4859.44     4839.21     88.41 o
   5   6   8     5802.86     5759.06    150.33 o
   6   6   8    14943.71    14673.32    274.16 o
   7   6   8     4295.35     4383.38    140.47 o
   8   6   8     1398.61     1281.75    236.02 o
   9   6   8    15614.58    15280.81    517.27 o
  10   6   8     8876.88     8950.31    235.76 o
  11   6   8     5948.98     5835.72    273.82 o
  12   6   8     4593.92     4631.77    180.27 o
  13   6   8    21285.77    21110.69    664.19 o
  14   6   8     5870.56     5458.46    326.70 o
  15   6   8     1650.98     1567.34    202.95 o
  -9   7   8       97.31       99.90     77.40 o
  -8   7   8     9705.84    10466.47    436.50 o
  -7   7   8     3914.20     4083.72    255.60 o
  -6   7   8     2993.06     3185.07    214.20 o
  -5   7   8    57530.23    57599.55   1169.99 o
  -4   7   8      170.22      195.75     66.60 o
  -3   7   8     5392.88     5170.56    162.02 o
  -2   7   8     3828.66     3750.63    129.22 o
  -1   7   8    24872.53    24940.93    651.14 o
   0   7   8    49276.79    49137.49    512.54 o
   1   7   8      844.97      883.65     54.10 o
   2   7   8    20186.34    20016.94    382.05 o
   3   7   8    59804.08    59996.30    594.43 o
   4   7   8     1338.94     1288.11     49.23 o
   5   7   8      870.27     1055.28     65.49 o
   6   7   8     1243.10     1357.50     77.08 o
   7   7   8     1146.22     1171.79     76.26 o
   8   7   8     1510.95     1669.88    124.65 o
   9   7   8     1579.29     1629.31     93.66 o
  10   7   8     5930.25     6176.99    191.06 o
  11   7   8     1071.41      952.19    133.65 o
  12   7   8       40.49       -1.35     44.10 o
  13   7   8     3623.40     3486.12    249.30 o
  14   7   8      552.51      476.10    121.50 o
  15   7   8     2029.18     2037.13    221.85 o
  -8   8   8     9288.18     9259.13    422.55 o
  -7   8   8     1919.18     2366.53    201.60 o
  -6   8   8     2092.90     2130.28    181.35 o
  -5   8   8      163.74       83.25     48.60 o
  -4   8   8    15405.64    15943.38    487.80 o
  -3   8   8     2920.51     3221.52    191.70 o
  -2   8   8     6553.00     6231.05    179.65 o
  -1   8   8     4876.27     4754.41    148.11 o
   0   8   8      932.86     1002.31     54.25 o
   1   8   8      475.27      522.48     39.45 o
   2   8   8     2822.91     2630.77     95.93 o
   3   8   8      350.54      402.56     35.07 o
   5   8   8    10133.04    10156.50    326.70 o
   6   8   8      948.25      913.77     65.48 o
   7   8   8     2121.51     1951.75     94.62 o
   8   8   8     8137.35     7610.66    196.17 o
   9   8   8      368.68      448.01    109.57 o
  10   8   8     6989.94     7290.84    322.20 o
  11   8   8     3432.56     3279.57    222.30 o
  12   8   8      525.92      414.90    105.30 o
  13   8   8       28.69       -6.75     49.50 o
  14   8   8     5996.87     5550.26    327.15 o
  15   8   8     1874.00     1524.59    196.65 o
  -7   9   8     6875.50     6604.60    351.00 o
  -6   9   8       59.48       38.25     55.35 o
  -5   9   8      795.00      897.74    134.55 o
  -4   9   8      780.06      957.14    127.80 o
  -3   9   8     2878.32     2698.18    184.95 o
  -2   9   8      213.11      198.00     63.45 o
  -1   9   8     7062.63     6911.49    191.74 o
   0   9   8     3436.87     3489.48    185.17 o
   1   9   8      386.89      461.02     41.61 o
   3   9   8      306.14      352.56     35.98 o
   4   9   8     2115.09     2103.27     72.97 o
   5   9   8     1606.26     1494.25    110.92 o
   6   9   8     5577.95     5685.68    158.66 o
   7   9   8       89.52       42.30     23.90 o
   8   9   8     5851.32     5790.10    270.00 o
   9   9   8       10.05       22.95     35.55 o
  10   9   8     4896.32     4819.01    261.00 o
  11   9   8      432.82      469.35    105.30 o
  12   9   8      362.32      399.60    108.00 o
  13   9   8      488.88      674.54    132.75 o
  14   9   8     2353.97     2711.68    234.00 o
  15   9   8     1028.00     1170.44    176.40 o
  -6  10   8      443.21      506.70    118.35 o
  -5  10   8      416.02      314.55     94.50 o
  -4  10   8     3038.85     3316.02    229.95 o
  -3  10   8     6941.79     7387.59    333.90 o
  -2  10   8    21716.45    21364.93    593.55 o
  -1  10   8      790.76      808.19    112.50 o
   0  10   8     1689.65     1672.04     96.08 o
   1  10   8     5783.00     5817.85    138.16 o
   2  10   8    19653.99    19198.96    336.56 o
   3  10   8     4460.79     4704.79    118.14 o
   4  10   8       18.41       47.74     25.78 o
   5  10   8    29519.56    30429.93    463.54 o
   6  10   8    11411.83    11691.72    246.30 o
   7  10   8     2357.19     2101.93    159.30 o
   8  10   8        0.61       13.50     32.40 o
   9  10   8      870.83      791.09    119.70 o
  10  10   8     4686.55     5035.91    274.95 o
  11  10   8       65.33       58.50     49.95 o
  12  10   8     4340.53     4384.32    280.35 o
  13  10   8     2668.09     2722.93    228.60 o
  14  10   8     4337.30     4477.92    301.05 o
  -5  11   8      751.77      672.74    134.55 o
  -4  11   8       39.11      119.25     64.35 o
  -3  11   8       85.65       20.70     48.15 o
  -2  11   8      433.16      446.40     99.00 o
  -1  11   8     6233.77     6371.05    301.05 o
   0  11   8     2092.03     2232.88    168.30 o
   1  11   8     5782.44     6081.45    184.68 o
   2  11   8    52472.14    54149.74    607.60 o
   3  11   8      170.94      171.01     38.70 o
   4  11   8      430.68      439.62     54.52 o
   5  11   8    27152.19    27757.57    442.47 o
   6  11   8     4213.82     4453.62    235.80 o
   7  11   8     5012.31     5175.41    261.00 o
   8  11   8       44.88      144.90     58.05 o
   9  11   8     2170.72     2227.03    181.35 o
  10  11   8     2996.43     2984.38    216.90 o
  11  11   8      205.33      188.10     72.90 o
  12  11   8      269.64      237.60     85.95 o
  13  11   8      366.25      373.05    109.80 o
  14  11   8      532.45      457.20    126.00 o
  -4  12   8        0.62       32.40     63.00 o
  -3  12   8      690.09      543.15    121.50 o
  -2  12   8     2427.73     2243.23    201.15 o
  -1  12   8     2406.91     2295.43    190.35 o
   0  12   8     2059.49     2030.38    179.55 o
   1  12   8     2550.86     2653.63    192.15 o
   2  12   8      231.36      217.22     43.09 o
   3  12   8     3196.54     3132.86    178.29 o
   4  12   8    10641.50    10804.87    378.45 o
   5  12   8     1518.75     1452.14    142.20 o
   6  12   8     1272.38     1352.24    141.30 o
   7  12   8    10588.39    10499.77    396.90 o
   8  12   8      461.72      494.10    105.75 o
   9  12   8     1336.89     1245.59    151.20 o
  10  12   8       48.17       20.25     41.85 o
  11  12   8     1000.66     1087.64    150.75 o
  12  12   8       91.95       24.75     63.00 o
  13  12   8     2147.81     2247.28    223.20 o
  14  12   8       11.77       93.60     78.30 o
  -3  13   8     1204.04     1147.49    168.75 o
  -2  13   8       53.27       93.15     70.65 o
  -1  13   8      679.96      629.55    127.35 o
   0  13   8     2705.12     2865.58    219.60 o
   1  13   8       21.79      -16.20     45.90 o
   2  13   8     1372.21     1421.09    153.90 o
   3  13   8       72.53       92.92     39.15 o
   4  13   8      680.47      811.34    117.00 o
   5  13   8        3.72       41.40     42.30 o
   6  13   8     2708.10     2644.18    195.30 o
   7  13   8     6449.56     6595.15    318.60 o
   8  13   8       47.36       35.55     54.45 o
   9  13   8        1.84        9.00     48.60 o
  10  13   8      725.35      854.54    139.95 o
  11  13   8      686.12      632.70    130.50 o
  12  13   8      974.98      878.39    158.85 o
  13  13   8     7009.09     7565.34    400.95 o
  -1  14   8     3685.36     4059.42    285.30 o
   0  14   8     1042.73      854.99    148.05 o
   1  14   8      724.17      636.30    127.80 o
   2  14   8     1862.80     1701.44    178.65 o
   4  14   8     4478.48     4641.26    267.30 o
   5  14   8    11635.55    11549.16    434.70 o
   6  14   8      522.10      594.90    116.55 o
   7  14   8     5939.20     6123.10    316.80 o
   8  14   8     3702.96     3698.07    252.00 o
   9  14   8     4010.06     4095.87    273.15 o
  10  14   8     3163.11     3397.02    252.45 o
  11  14   8        7.59       14.85     56.70 o
  12  14   8     7018.95     7355.19    399.15 o
   0  15   8       93.50      -53.55     53.55 o
   1  15   8     2545.10     2417.38    224.10 o
   5  15   8      632.75      748.79    132.75 o
   6  15   8       15.64       31.50     58.05 o
   7  15   8       26.98      155.25     75.15 o
   8  15   8     1722.24     1617.29    182.25 o
   9  15   8     7986.42     7763.79    391.95 o
  10  15   8        7.97        3.60     56.70 o
  11  15   8      691.25      683.09    149.85 o
   5  16   8      506.35      562.95    126.45 o
   6  16   8     1427.54     1714.04    193.95 o
   7  16   8      364.34      370.35    108.00 o
   8  16   8      384.06      307.80    106.20 o
   9  16   8     1528.07     1232.54    177.75 o
  -7 -12   9      880.73     1272.59    175.05 o
  -6 -12   9     1300.43     1217.69    167.85 o
  -5 -12   9      184.34      157.50     76.05 o
  -4 -12   9     2778.12     3034.78    242.55 o
 -10 -11   9      141.74      278.10     87.75 o
  -9 -11   9      485.36      486.00    116.55 o
  -8 -11   9     9956.50     9652.42    427.50 o
  -7 -11   9      565.86      441.00    104.40 o
  -6 -11   9       48.12      100.80     61.65 o
  -5 -11   9        3.27      -26.10     40.95 o
  -4 -11   9       69.11       74.70     65.25 o
  -3 -11   9       42.02      198.90     83.25 o
  -2 -11   9     5173.81     5609.66    333.45 o
  -1 -11   9     2611.44     2866.93    236.25 o
   0 -11   9       53.24       22.05     61.65 o
 -11 -10   9     5001.26     4627.68    278.10 o
 -10 -10   9       81.63      156.60     69.30 o
  -9 -10   9     2164.54     2218.03    205.20 o
  -8 -10   9      281.08      298.80     92.25 o
  -7 -10   9        5.19       62.55     53.55 o
  -6 -10   9     5886.37     5161.91    292.05 o
  -5 -10   9     1451.91     1223.54    153.90 o
  -4 -10   9      738.62      671.39    126.90 o
  -3 -10   9     2495.15     2734.18    213.30 o
  -2 -10   9      861.41     1063.79    155.70 o
  -1 -10   9     3904.69     3301.62    241.20 o
   0 -10   9      559.27      606.15    127.80 o
   1 -10   9     1603.32     1753.19    195.30 o
   2 -10   9     1518.70     1697.39    195.30 o
   3 -10   9        3.92      157.95     83.25 o
 -12  -9   9      286.85      281.25     96.30 o
 -11  -9   9      838.93      809.99    133.65 o
 -10  -9   9     2735.71     2980.81    267.52 o
  -9  -9   9     3448.62     3557.22    243.45 o
  -8  -9   9      174.97      187.20     70.20 o
  -7  -9   9       22.79       22.95     42.30 o
  -6  -9   9        8.26       63.90     47.25 o
  -5  -9   9     6872.97     6803.50    321.75 o
  -4  -9   9     2469.68     2362.93    189.45 o
  -3  -9   9       20.87       47.70     53.55 o
  -2  -9   9     3380.34     3602.67    238.50 o
  -1  -9   9    13082.10    13060.70    476.55 o
   0  -9   9     1744.74     2021.83    192.15 o
   1  -9   9     1499.58     1648.79    178.65 o
   2  -9   9     1822.06     1790.99    187.65 o
   3  -9   9      154.18      220.50     94.05 o
   4  -9   9       44.03       64.96     45.91 o
   5  -9   9     2151.95     2198.91    284.17 o
 -13  -8   9        2.57       67.05     62.10 o
 -12  -8   9     4155.80     4310.97    280.80 o
 -11  -8   9     1348.25     1286.99    158.40 o
 -10  -8   9     2262.50     2077.74    182.02 o
  -9  -8   9     3715.50     3588.39    186.30 o
  -8  -8   9     4708.47     4413.57    254.70 o
  -7  -8   9      787.52      904.04    126.90 o
  -6  -8   9       19.82       44.10     39.15 o
  -5  -8   9     6910.95     6788.20    308.25 o
  -4  -8   9     2504.18     2248.18    178.20 o
  -3  -8   9       44.19       76.50     50.40 o
  -2  -8   9     3378.10     3509.07    220.50 o
  -1  -8   9     6850.57     6126.70    300.15 o
   0  -8   9     3656.05     3855.12    239.85 o
   1  -8   9       39.75       46.80     59.85 o
   2  -8   9       94.06      123.47     43.35 o
   3  -8   9     5747.89     5970.34    335.47 o
   4  -8   9     1071.52     1182.08    107.51 o
   5  -8   9     1132.23     1226.83    113.71 o
   6  -8   9     2593.72     2761.94    159.71 o
 -13  -7   9     1222.58     1479.59    177.75 o
 -12  -7   9      166.74      186.30     78.75 o
 -11  -7   9     1541.19     1466.09    164.70 o
 -10  -7   9      249.87      123.30     59.40 o
  -9  -7   9    11270.79    11167.81    365.62 o
  -8  -7   9    20661.09    20504.59    409.79 o
  -7  -7   9     2867.43     3062.68    204.30 o
  -6  -7   9    19978.14    19123.05    553.50 o
  -5  -7   9    27869.27    26772.09    677.24 o
  -4  -7   9    12888.57    12368.60    415.80 o
  -3  -7   9      779.84      726.29    108.45 o
  -2  -7   9     2545.08     2630.23    185.40 o
  -1  -7   9    42904.41    42444.12    934.64 o
   0  -7   9       25.57       84.60     54.90 o
   1  -7   9     6344.77     6748.98    201.09 o
   2  -7   9     4961.59     5073.74    179.40 o
   3  -7   9       91.07       -1.80     49.05 o
   4  -7   9     9499.06     9661.36    289.12 o
   5  -7   9     1111.04     1280.21    110.28 o
   6  -7   9        6.53       72.80     45.38 o
   7  -7   9     1861.01     1558.79    179.55 o
 -13  -6   9     1411.09     1577.69    177.75 o
 -12  -6   9     2996.65     3254.37    232.20 o
 -11  -6   9       93.49       67.50     52.65 o
 -10  -6   9      647.66      511.20    101.25 o
  -9  -6   9     7165.25     7008.55    212.41 o
  -8  -6   9     1047.74     1240.28     91.01 o
  -7  -6   9     1632.88     1807.64    152.10 o
  -6  -6   9     1947.52     1950.28    153.00 o
  -5  -6   9     5146.14     4845.56    241.20 o
  -4  -6   9    19963.39    18659.55    513.45 o
  -3  -6   9      958.87      935.54    112.95 o
  -2  -6   9     2674.33     2758.03    175.05 o
  -1  -6   9    20673.59    20721.89    556.20 o
   0  -6   9      897.41      926.06     76.95 o
   1  -6   9    21053.48    22339.46    559.12 o
   2  -6   9      166.98      234.88     50.53 o
   3  -6   9    10362.40    10663.90    266.81 o
   4  -6   9      522.98      680.12    113.40 o
   5  -6   9     2424.43     2460.21    133.65 o
   6  -6   9        1.18      -32.40     32.40 o
   7  -6   9      828.61      729.44    132.30 o
   8  -6   9        1.61       73.35     60.30 o
 -13  -5   9     4926.52     5574.56    315.00 o
 -12  -5   9     2239.03     2448.43    200.70 o
 -11  -5   9       48.23       33.75     38.70 o
 -10  -5   9      277.51      236.70     71.10 o
  -9  -5   9      905.80      805.49    114.30 o
  -8  -5   9      210.15      274.17     73.12 o
  -7  -5   9      436.04      523.33     93.37 o
  -6  -5   9     1181.15     1255.04    126.45 o
  -5  -5   9       85.68       89.55     45.45 o
  -4  -5   9     4060.22     4044.57    206.55 o
  -3  -5   9     7212.87     6688.75    267.30 o
  -2  -5   9    13448.54    13575.24    249.54 o
  -1  -5   9       69.48      126.20     33.04 o
   1  -5   9     3763.28     3473.09    209.25 o
   2  -5   9     1728.44     1653.27     97.20 o
   3  -5   9     2119.34     2176.46    235.57 o
   4  -5   9       14.88       78.97     35.68 o
   5  -5   9      556.48      571.84     73.64 o
   6  -5   9     2644.84     2894.19    163.80 o
   7  -5   9     3575.33     3936.57    247.05 o
   8  -5   9      849.06      986.39    147.60 o
   9  -5   9     1013.85      938.69    151.20 o
 -13  -4   9     3340.07     3605.82    249.75 o
 -12  -4   9     1011.07     1060.64    143.10 o
 -11  -4   9     1078.09     1006.19    134.55 o
 -10  -4   9     2557.26     2583.88    188.10 o
  -9  -4   9      117.89      135.45     57.15 o
  -8  -4   9     1122.57     1182.59    126.45 o
  -7  -4   9     2149.56     2124.82    103.05 o
  -6  -4   9     7298.12     7228.74    285.30 o
  -5  -4   9     5767.84     5635.76    243.00 o
  -4  -4   9     6906.88     6566.80    258.30 o
  -3  -4   9    50317.44    51928.50    645.11 o
  -2  -4   9     5550.52     6181.79    169.87 o
  -1  -4   9     6729.79     6601.68    168.30 o
   0  -4   9     9608.07     8998.38    777.82 o
   1  -4   9     7606.41     8241.24    196.13 o
   2  -4   9     9538.79     9984.40    348.07 o
   3  -4   9     1713.71     1691.67     92.98 o
   4  -4   9     1039.66     1099.11     84.31 o
   5  -4   9     7190.94     7543.31    217.27 o
   6  -4   9     5107.88     5050.68    181.92 o
   7  -4   9     3762.33     3877.17    238.05 o
   8  -4   9        5.21      -45.45     45.45 o
   9  -4   9       53.80       86.85     55.80 o
  10  -4   9     6291.92     6406.15    352.35 o
 -13  -3   9      437.23      371.25     98.55 o
 -12  -3   9     5450.37     5570.96    300.15 o
 -11  -3   9     4001.06     3752.07    236.25 o
 -10  -3   9        0.92       31.50     40.05 o
  -9  -3   9       25.59       40.50     41.40 o
  -8  -3   9     1824.22     1754.54    142.20 o
  -7  -3   9     1486.20     1415.24     81.41 o
  -6  -3   9    39616.94    40225.18    837.44 o
  -5  -3   9      191.46      144.90     49.95 o
  -4  -3   9     4369.11     4186.40    111.29 o
  -3  -3   9     3514.42     3350.63    108.45 o
  -2  -3   9    85247.16    84832.36    979.52 o
  -1  -3   9    57945.22    57634.96    708.96 o
   0  -3   9      202.44      277.23     59.17 o
   1  -3   9    99413.93    97606.26   1131.55 o
   2  -3   9    48523.76    48838.77    645.23 o
   3  -3   9      366.81      412.14     51.67 o
   4  -3   9      444.31      449.79     56.74 o
   5  -3   9     1458.07     1531.59    155.47 o
   6  -3   9    22081.95    22690.79    414.26 o
   7  -3   9      853.31      803.24    120.60 o
   8  -3   9     4138.12     4639.91    266.85 o
   9  -3   9     5262.43     5331.56    299.25 o
  10  -3   9      579.93      708.29    137.70 o
  11  -3   9     6349.87     6451.60    363.15 o
 -13  -2   9       46.05       73.80     51.75 o
 -12  -2   9     2824.66     2818.33    211.05 o
 -11  -2   9       16.57       16.65     38.25 o
 -10  -2   9     3495.86     3391.17    218.25 o
  -9  -2   9     1570.88     1525.49    144.00 o
  -8  -2   9     6802.59     6783.70    285.75 o
  -7  -2   9     4193.02     4109.37    210.15 o
  -6  -2   9     1332.23     1480.45     57.27 o
  -5  -2   9     7259.85     7520.14    162.19 o
  -4  -2   9     8357.67     8302.47    168.14 o
  -3  -2   9      113.63       83.14     37.35 o
  -2  -2   9    36344.23    34773.27    733.94 o
   0  -2   9    38075.99    36558.39    486.75 o
   1  -2   9      954.82      929.23     60.12 o
   2  -2   9     3969.39     4053.08    123.29 o
   3  -2   9       43.89       47.01     34.65 o
   4  -2   9      113.20      265.20     72.00 o
   5  -2   9      784.27     1005.18    171.45 o
   6  -2   9    23062.13    24217.94    416.25 o
   7  -2   9     3049.69     3010.03    198.00 o
   8  -2   9     4906.48     5369.36    277.65 o
   9  -2   9     3081.45     2982.13    221.85 o
  10  -2   9    10654.31    10862.02    446.40 o
  11  -2   9      128.48      152.55     85.50 o
  12  -2   9     1376.41     1584.89    201.15 o
 -13  -1   9     2468.01     2897.53    225.90 o
 -12  -1   9     2058.81     1779.74    179.10 o
 -11  -1   9     1067.19     1012.49    137.25 o
 -10  -1   9     8788.71     8451.38    348.75 o
  -9  -1   9      201.25      242.10     68.85 o
  -8  -1   9     2054.24     2177.08    156.60 o
  -7  -1   9      831.18      935.99    106.65 o
  -6  -1   9     3350.04     3444.59    112.44 o
  -5  -1   9      516.81      572.23     48.35 o
  -4  -1   9      567.65      593.50     46.14 o
  -3  -1   9    27577.44    27878.10    495.45 o
  -2  -1   9       49.01      162.45     41.85 o
  -1  -1   9        1.61       59.32     20.33 o
   0  -1   9    15486.61    15991.61    258.67 o
   1  -1   9     1373.83     1474.74     67.42 o
   2  -1   9        0.25       32.43     19.52 o
   3  -1   9     3706.69     3783.81    131.17 o
   4  -1   9     1437.29     1448.79     75.39 o
   5  -1   9     4395.71     4807.87    212.40 o
   6  -1   9       12.98       25.94     27.45 o
   7  -1   9     4962.92     5197.01    251.55 o
   8  -1   9       14.40      154.35     65.70 o
   9  -1   9       82.35       25.20     48.15 o
  10  -1   9     5510.35     5728.91    307.80 o
  11  -1   9      114.69      -22.95     52.65 o
  12  -1   9       12.62       25.20     68.40 o
 -13   0   9      924.45      708.29    133.20 o
 -12   0   9      278.60      369.45     96.30 o
 -11   0   9     4432.61     4326.27    258.75 o
 -10   0   9     4700.20     4730.81    258.75 o
  -9   0   9      724.04      612.90    101.25 o
  -8   0   9     5251.51     4820.81    238.95 o
  -7   0   9     7366.33     7640.94    296.10 o
  -6   0   9       68.58       51.43     37.80 o
  -5   0   9      478.44      442.21    177.07 o
  -4   0   9     3699.29     3841.76    111.39 o
  -3   0   9     5548.96     5658.76    133.71 o
  -2   0   9     1132.81     1348.39     99.00 o
  -1   0   9     1186.96     1138.46    120.37 o
   0   0   9    15867.15    15828.31    250.57 o
   1   0   9    15399.82    15182.00    244.10 o
   3   0   9     1361.82     1313.68     64.36 o
   4   0   9   121042.63   121072.85   2432.68 o
   5   0   9     1087.63     1130.04     67.36 o
   6   0   9     2163.98     2064.13    145.80 o
   7   0   9    23457.17    23947.01    598.05 o
   8   0   9     7192.09     7220.64    306.45 o
   9   0   9     2358.28     2316.58    180.90 o
  10   0   9       10.34       14.40     45.90 o
  11   0   9     1713.04     1592.99    178.20 o
  12   0   9      318.74      392.40    111.15 o
  13   0   9       76.14      101.25     77.85 o
 -12   1   9     6002.10     6320.20    331.20 o
 -11   1   9      222.20      268.65     84.15 o
 -10   1   9    12791.25    12689.00    452.70 o
  -9   1   9     8982.05     8583.23    345.15 o
  -8   1   9      651.62      669.59    101.70 o
  -7   1   9     2883.32     2906.98    175.50 o
  -6   1   9       28.22      123.82     98.32 o
  -5   1   9    15755.65    15891.14    280.38 o
  -4   1   9     4086.30     4132.00    120.17 o
  -3   1   9      218.07      209.12     32.29 o
  -1   1   9    16642.70    16660.70    256.78 o
   0   1   9    34928.41    34297.95    439.83 o
   1   1   9   117154.70   113515.18   1243.03 o
   2   1   9      700.45      719.45     43.16 o
   3   1   9      448.30      488.97     37.79 o
   4   1   9    37236.61    36371.40    659.70 o
   5   1   9    48994.51    48833.32    612.20 o
   6   1   9     1019.03      898.19    103.05 o
   7   1   9     5386.56     5273.96    240.30 o
   8   1   9    65419.56    65235.54   1231.64 o
   9   1   9     9663.01    10607.32    387.45 o
  10   1   9     7070.09     7430.34    333.90 o
  11   1   9     1377.83     1434.14    167.40 o
  12   1   9       33.12       84.60     69.30 o
  13   1   9      159.21      115.65     78.30 o
 -12   2   9      958.67      903.14    157.95 o
 -11   2   9      177.26      197.55     76.05 o
 -10   2   9     1584.30     1456.64    155.70 o
  -9   2   9      360.16      333.45     86.40 o
  -8   2   9       10.16       -4.95     25.65 o
  -7   2   9     1453.29     1572.29    132.30 o
  -6   2   9     1635.48     1625.95     86.16 o
  -5   2   9    21882.03    21983.23    355.98 o
  -4   2   9     2301.10     2221.71     93.37 o
  -3   2   9     1725.63     1686.84     73.93 o
  -2   2   9     6539.28     6413.81    143.79 o
  -1   2   9    22881.65    23993.38    336.80 o
   0   2   9    28197.94    28771.40    380.37 o
   1   2   9     5024.65     5212.85    113.64 o
   2   2   9     4526.44     4415.03     99.53 o
   3   2   9    35325.83    33439.83    419.87 o
   4   2   9      300.14      280.41     44.10 o
   5   2   9    15448.37    15277.83    396.90 o
   6   2   9     2129.53     2030.38    139.05 o
   7   2   9    30412.24    29660.62    663.29 o
   8   2   9     2501.96     2466.43    167.85 o
   9   2   9     4549.71     4977.86    250.65 o
  10   2   9     4070.94     4054.47    235.80 o
  11   2   9       11.35       39.60     47.70 o
  12   2   9     4808.48     4784.81    283.05 o
  13   2   9     4829.05     5053.01    302.40 o
 -12   3   9      230.11      265.05    102.60 o
 -11   3   9    19714.67    19920.44    644.84 o
 -10   3   9      679.90      805.49    137.70 o
  -9   3   9      286.55      263.70     76.05 o
  -8   3   9    13970.14    13660.09    446.40 o
  -7   3   9      530.12      481.95     90.00 o
  -6   3   9     4003.92     3553.17    194.85 o
  -5   3   9     1688.19     1636.19     84.78 o
  -4   3   9      172.30      189.68     36.41 o
  -3   3   9     5624.99     5532.54    143.10 o
  -2   3   9     1369.32     1420.84     66.49 o
  -1   3   9    13337.90    13100.13    221.52 o
   0   3   9       98.46      170.89     25.49 o
   1   3   9    11089.28    11831.09    328.27 o
   2   3   9     5622.53     5698.69    250.87 o
   3   3   9      705.23      710.66     44.77 o
   4   3   9    51805.06    50679.95    908.54 o
   5   3   9     3399.21     3298.92    160.20 o
   6   3   9      266.83      262.35     61.20 o
   7   3   9    33890.88    32740.85    697.94 o
   8   3   9      567.01      558.45     90.45 o
   9   3   9     1809.38     1732.49    148.95 o
  10   3   9      285.20      228.60     71.10 o
  11   3   9      232.44      289.80     85.95 o
  12   3   9        0.33        7.20     48.60 o
  13   3   9      199.81      202.05     85.05 o
  14   3   9      792.48      675.44    144.00 o
 -11   4   9     4824.84     4763.66    307.35 o
 -10   4   9      907.64     1062.89    158.40 o
  -9   4   9    12199.16    12275.90    457.65 o
  -8   4   9      571.49      685.79    116.10 o
  -7   4   9      368.26      396.24     63.16 o
  -6   4   9      848.69     1106.54    121.05 o
  -5   4   9     2273.32     2401.59    106.53 o
  -4   4   9      152.43      193.05     43.65 o
  -3   4   9     3439.79     3397.06    113.26 o
  -2   4   9    30447.68    30751.79    431.41 o
  -1   4   9     1445.56     1560.73     68.71 o
   0   4   9    16387.13    16609.77    203.18 o
   1   4   9    24722.41    23757.34    325.17 o
   2   4   9      860.00      917.24     61.87 o
   3   4   9    11563.31    10923.67    297.90 o
   4   4   9     3088.70     3032.53    148.05 o
   5   4   9     3476.51     3571.62    168.75 o
   6   4   9    16935.14    17211.47    433.35 o
   7   4   9     6946.12     6763.00    255.60 o
   8   4   9      152.63       92.25     52.65 o
   9   4   9      558.54      563.40     93.15 o
  10   4   9      526.19      517.05     98.10 o
  11   4   9    27237.65    27441.23    692.09 o
  12   4   9     2427.02     2440.33    190.35 o
  13   4   9       14.59       40.50     61.65 o
  14   4   9     4394.96     4574.21    284.40 o
 -10   5   9        5.50       10.35     59.85 o
  -9   5   9     2096.07     1806.74    188.55 o
  -8   5   9     5975.87     5760.40    297.45 o
  -7   5   9     1161.96     1303.64    145.35 o
  -6   5   9     1425.16     1451.69    140.40 o
  -5   5   9    22468.81    21660.13    556.65 o
  -4   5   9      578.91      533.75     83.25 o
  -3   5   9    27002.69    26170.69    407.22 o
  -2   5   9    66992.05    66125.62    810.17 o
  -1   5   9      127.14      130.12     18.90 o
   0   5   9      288.14      349.15     34.27 o
   1   5   9     4048.72     3811.85     80.97 o
   2   5   9    22723.81    22987.25    263.52 o
   3   5   9     4826.82     4767.62     97.04 o
   4   5   9      817.80      978.29     88.65 o
   5   5   9    21166.64    20755.19    471.15 o
   6   5   9     1143.70     1045.79     99.45 o
   7   5   9    31625.14    30701.46    650.69 o
   8   5   9    20564.32    20218.34    502.20 o
   9   5   9     4423.07     4302.87    213.75 o
  10   5   9      463.57      549.45     96.30 o
  11   5   9     6690.97     6840.40    297.00 o
  12   5   9      102.06      173.25     72.45 o
  13   5   9      894.61      961.64    139.05 o
 -10   6   9       53.84       45.90     66.60 o
  -9   6   9     1306.30     1329.74    175.50 o
  -8   6   9     1307.74     1359.44    162.00 o
  -7   6   9       23.12       24.30     37.80 o
  -6   6   9      580.07      731.69    111.60 o
  -5   6   9     2294.94     2551.48    173.25 o
  -4   6   9      100.17      103.47     32.56 o
  -3   6   9      182.83      178.08     35.75 o
  -2   6   9       60.48       92.79     45.00 o
  -1   6   9     7210.33     7031.64    168.64 o
   0   6   9     5615.47     5438.32    125.40 o
   1   6   9       66.79       72.56     17.29 o
   2   6   9    34531.22    33235.18    358.86 o
   3   6   9     2701.84     2660.59     67.51 o
   4   6   9     7470.15     7862.78    179.11 o
   5   6   9    21880.94    21529.85    351.16 o
   6   6   9     9178.04     9428.47    213.99 o
   7   6   9     5323.42     5334.26    217.80 o
   8   6   9     5805.18     5564.21    232.65 o
   9   6   9    28072.45    27745.88    630.45 o
  10   6   9    21657.39    22122.28    560.25 o
  11   6   9     2773.46     2723.83    180.45 o
  12   6   9      131.40      199.42     52.17 o
  13   6   9      969.02      936.89    150.30 o
  14   6   9     2744.86     2441.68    235.35 o
  -9   7   9    10774.07    11276.01    481.50 o
  -8   7   9     4728.75     4627.76    287.10 o
  -7   7   9      345.58      219.15     76.05 o
  -6   7   9      139.41      190.35     64.80 o
  -5   7   9       54.38      179.10     66.60 o
  -4   7   9    33408.59    32831.29    750.14 o
  -3   7   9      639.78      638.43     63.77 o
  -2   7   9      277.61      327.72     46.44 o
  -1   7   9    28705.05    28444.51    431.13 o
   0   7   9      614.44      635.75     49.66 o
   1   7   9     1187.75     1348.80     54.07 o
   2   7   9     9537.50     9789.55    155.79 o
   3   7   9     9087.90     8785.73    143.67 o
   4   7   9     4205.56     4146.00    125.48 o
   5   7   9       14.56       15.29     23.17 o
   6   7   9    18120.67    18003.74    322.57 o
   7   7   9     2895.35     2945.46    118.33 o
   8   7   9     3103.01     2993.13    122.95 o
   9   7   9     6321.36     6167.14    187.92 o
  10   7   9       35.44       54.40     33.20 o
  11   7   9     7440.29     6853.07    214.27 o
  12   7   9     2739.54     2975.38    224.10 o
  13   7   9      616.66      346.95    102.15 o
  14   7   9     1581.38     1653.74    197.10 o
  15   7   9      194.33      242.10    107.10 o
  -8   8   9     4512.48     4581.41    297.90 o
  -7   8   9       51.11       64.35     52.20 o
  -6   8   9     1976.43     1860.29    179.55 o
  -5   8   9      477.37      544.05    103.05 o
  -4   8   9     1717.31     1729.34    147.60 o
  -3   8   9     1883.69     1873.73    102.85 o
  -2   8   9     6029.84     6265.64    180.59 o
  -1   8   9        2.11       32.60     23.83 o
   0   8   9     3319.81     3271.68    239.17 o
   1   8   9    11959.07    12011.05    229.59 o
   2   8   9     5469.65     5276.67    114.19 o
   3   8   9      669.66      656.87     46.75 o
   4   8   9      135.87      138.15     32.30 o
   5   8   9     7210.21     7230.66    237.82 o
   6   8   9     6028.09     6097.88    168.81 o
   7   8   9     9149.25     9542.41    250.65 o
   8   8   9     9156.70     9331.77    227.03 o
   9   8   9     1684.92     1721.49    123.75 o
  10   8   9     6351.28     6068.45    192.13 o
  11   8   9     1324.29     1337.84    153.90 o
  12   8   9     4240.96     3868.62    253.80 o
  13   8   9     7110.98     7076.64    362.70 o
  14   8   9     1333.48     1290.14    180.90 o
  15   8   9     1491.32     1226.24    182.25 o
  -7   9   9      924.05      769.49    142.65 o
  -6   9   9        4.76       -1.80     45.45 o
  -5   9   9     3201.66     3052.78    220.05 o
  -4   9   9      426.50      223.65     71.55 o
  -3   9   9     2834.16     2753.08    187.65 o
  -2   9   9     6770.16     6573.17    194.82 o
  -1   9   9      173.07      123.44     36.59 o
   0   9   9    10068.64    10096.14    232.42 o
   1   9   9     1013.85     1040.02     56.74 o
   2   9   9     1222.57     1271.79     59.85 o
   3   9   9     2077.41     2070.98     91.24 o
   4   9   9     2374.90     2410.20    100.45 o
   5   9   9    15649.02    16214.33    387.90 o
   6   9   9     1384.10     1395.88     82.39 o
   7   9   9     4040.68     4006.37    299.92 o
   8   9   9     1221.30     1322.20     86.15 o
   9   9   9      782.66      818.54    117.45 o
  10   9   9    14129.32    13658.74    470.70 o
  11   9   9      135.99      141.30     64.35 o
  12   9   9    15616.01    14569.99    521.10 o
  13   9   9      252.50      191.70     85.95 o
  14   9   9     6768.59     6859.30    372.15 o
  -6  10   9    10117.10    10363.42    453.60 o
  -5  10   9       25.26        9.00     44.10 o
  -4  10   9      203.93      136.80     64.35 o
  -3  10   9     1461.86     1401.74    151.20 o
  -2  10   9     5224.77     4975.61    259.65 o
  -1  10   9     9463.07     9387.37    239.57 o
   0  10   9       36.73       40.44     28.22 o
   1  10   9    11208.56    11121.19    328.05 o
   2  10   9     8931.82     9411.57    215.54 o
   3  10   9      577.56      584.91     71.08 o
   4  10   9     3428.02     3465.51    124.42 o
   5  10   9     3092.22     3099.11    120.20 o
   6  10   9     1471.23     1630.45     90.26 o
   7  10   9     1927.80     1969.26     99.64 o
   8  10   9      256.99      329.40     84.60 o
   9  10   9     8897.05     9247.43    370.35 o
  10  10   9      677.60      960.74    134.55 o
  11  10   9      314.50      423.45    103.05 o
  12  10   9    13030.58    12793.85    488.70 o
  13  10   9     1315.10     1147.94    165.60 o
  14  10   9       41.21      -43.20     62.55 o
  -5  11   9     5144.36     5190.26    313.65 o
  -4  11   9     1453.04     1260.44    161.55 o
  -3  11   9     1434.39     1526.39    166.50 o
  -2  11   9    32044.28    31652.75    800.54 o
  -1  11   9     1428.96     1764.89    162.00 o
   0  11   9     4466.37     4336.45    177.30 o
   1  11   9    11692.04    11579.24    302.40 o
   2  11   9      294.17      291.11     72.33 o
   3  11   9    13809.00    13597.51    279.81 o
   4  11   9      802.11      758.80     67.52 o
   5  11   9      114.59      492.31    302.62 o
   6  11   9     5368.73     5551.16    264.15 o
   7  11   9       45.25      156.60     56.70 o
   8  11   9      289.38      223.20     73.35 o
   9  11   9     1180.13     1149.29    141.30 o
  10  11   9     3574.13     3452.37    232.20 o
  11  11   9     1455.45     1524.59    170.55 o
  12  11   9      207.73      193.05     77.85 o
  13  11   9     3962.59     3864.12    275.85 o
  14  11   9      512.82      517.50    130.95 o
  -4  12   9     3368.55     3265.17    250.65 o
  -3  12   9      334.74      328.05     99.90 o
  -2  12   9      845.25      949.49    142.65 o
  -1  12   9     3714.10     3578.37    233.55 o
   0  12   9     3173.96     3246.72    216.00 o
   1  12   9     1001.69      944.05     82.87 o
   2  12   9      339.14      335.14     56.02 o
   3  12   9     2660.21     2459.39    114.21 o
   4  12   9      177.80      240.14     50.17 o
   5  12   9      560.84      612.90     99.45 o
   6  12   9       62.88       92.25     52.65 o
   7  12   9     2410.45     2570.83    191.70 o
   8  12   9     2464.00     2389.48    189.90 o
   9  12   9        5.42       40.05     43.65 o
  10  12   9      704.40      797.39    131.40 o
  11  12   9        9.94      -25.65     44.10 o
  12  12   9     1613.66     2077.63    207.90 o
  13  12   9     3132.15     3093.28    251.10 o
  14  12   9     3183.25     3320.52    270.90 o
  -3  13   9       24.85       29.70     62.10 o
  -2  13   9      380.78      460.80    114.30 o
  -1  13   9      206.56      158.85     74.70 o
   0  13   9     5618.44     5196.56    292.50 o
   1  13   9      155.28      124.65     69.30 o
   2  13   9     1582.97     1434.37    102.17 o
   4  13   9      324.42      369.90     88.20 o
   5  13   9      786.61      652.49    105.75 o
   6  13   9      797.76      860.39    122.85 o
   7  13   9     5886.60     6088.90    306.90 o
   8  13   9     2653.78     2730.13    207.90 o
   9  13   9     4020.14     4585.91    277.65 o
  10  13   9        0.23       30.60     54.45 o
  11  13   9     1456.37     1866.59    198.45 o
  12  13   9      953.08      997.64    163.80 o
  13  13   9      363.61      491.40    127.80 o
  -1  14   9      280.56      261.45    101.70 o
   0  14   9     3072.65     3345.72    252.00 o
   1  14   9     7679.17     7907.79    374.40 o
   4  14   9     4841.89     5088.56    279.00 o
   5  14   9     3548.32     3803.82    238.05 o
   6  14   9     7744.14     8897.78    380.25 o
   7  14   9       77.19       29.70     49.95 o
   8  14   9     3610.25     3710.22    251.55 o
   9  14   9     5504.27     5557.46    318.60 o
  10  14   9     2162.56     2631.13    224.10 o
  11  14   9       88.63      189.00     86.40 o
  12  14   9      794.51      929.24    166.95 o
   0  15   9      876.32      813.14    155.70 o
   1  15   9     2868.34     2442.13    223.65 o
   5  15   9    14348.35    14902.98    526.50 o
   6  15   9      216.55      332.10     99.45 o
   7  15   9     2109.35     2466.88    207.90 o
   8  15   9    11024.30    11448.36    472.05 o
   9  15   9        0.91       51.75     63.45 o
  10  15   9      944.44      841.94    155.25 o
  11  15   9      101.20      127.80     79.20 o
   6  16   9     1045.53      997.19    157.05 o
   7  16   9     2012.54     1959.28    204.30 o
   8  16   9      652.87      542.25    126.90 o
   9  16   9       77.32      172.80     79.20 o
  -8 -11  10     1060.99     1116.89    158.85 o
  -7 -11  10     1419.86     1487.24    178.20 o
  -6 -11  10     5678.52     5574.56    323.10 o
  -5 -11  10     1125.86     1123.19    158.85 o
  -4 -11  10      494.96      452.70    116.10 o
  -3 -11  10     1998.09     1890.89    201.60 o
  -2 -11  10     8499.01     8327.63    410.85 o
  -1 -11  10      920.12     1141.19    177.30 o
 -10 -10  10     1294.26     1363.49    171.45 o
  -9 -10  10     6510.43     6318.40    341.10 o
  -8 -10  10      283.95      373.95     99.90 o
  -7 -10  10     3136.41     3304.77    237.60 o
  -6 -10  10        0.69        2.25     43.65 o
  -5 -10  10     7131.98     6729.70    345.15 o
  -4 -10  10     2432.83     2318.38    210.60 o
  -3 -10  10      712.69      791.54    139.05 o
  -2 -10  10     2998.29     2939.38    231.75 o
  -1 -10  10      301.29      259.65     90.45 o
   0 -10  10     4871.92     5705.51    327.15 o
   1 -10  10       25.67      -22.05     53.55 o
   2 -10  10      153.08      183.60     93.15 o
 -11  -9  10      472.49      619.65    126.00 o
 -10  -9  10       15.52       20.25     38.25 o
  -9  -9  10     3332.07     3138.28    234.90 o
  -8  -9  10    11582.01    11328.21    450.90 o
  -7  -9  10      450.23      515.25    109.35 o
  -6  -9  10     6871.80     6587.95    324.00 o
  -5  -9  10    18529.35    17502.16    563.40 o
  -4  -9  10       34.93      115.65     66.15 o
  -3  -9  10      866.92      915.29    136.80 o
  -2  -9  10     2549.34     2492.08    201.60 o
  -1  -9  10      161.03      216.90     80.10 o
   0  -9  10        2.13       16.65     50.40 o
   1  -9  10      469.91      582.30    126.00 o
   2  -9  10      679.22      778.04    140.85 o
   3  -9  10      361.62      230.40     95.85 o
   4  -9  10     5282.21     5003.51    318.15 o
 -12  -8  10      413.24      350.10    102.60 o
 -11  -8  10      152.73       77.85     49.95 o
 -10  -8  10      848.71      679.04    125.10 o
  -9  -8  10      265.68      192.60     72.00 o
  -8  -8  10     4858.45     4859.96    276.30 o
  -7  -8  10      135.93      136.80     58.05 o
  -6  -8  10       16.13       94.95     52.20 o
  -5  -8  10     1507.07     1318.49    149.85 o
  -4  -8  10      984.59     1112.39    138.60 o
  -3  -8  10     4239.63     3875.37    235.80 o
  -2  -8  10      492.73      498.60    102.60 o
  -1  -8  10     3786.93     3477.12    231.75 o
   0  -8  10    11054.75    11159.01    425.70 o
   1  -8  10     6740.49     6658.15    328.50 o
   2  -8  10     2319.68     1982.23    192.60 o
   3  -8  10     3561.54     3411.11    160.37 o
   4  -8  10     1981.15     2082.24    138.07 o
   5  -8  10       10.78      -23.75     36.21 o
   6  -8  10     1870.53     1886.62    142.72 o
 -12  -7  10    12367.97    11204.46    463.95 o
 -11  -7  10     3496.58     3374.52    239.40 o
 -10  -7  10     2258.20     2090.23    189.00 o
  -9  -7  10    15011.17    14755.83    505.80 o
  -8  -7  10     5224.92     5289.71    279.45 o
  -7  -7  10      436.57      671.39    113.40 o
  -6  -7  10     1259.86     1021.49    129.15 o
  -5  -7  10    16584.41    16147.67    499.50 o
  -4  -7  10     1043.03     1179.89    135.45 o
  -3  -7  10       45.66      -16.20     39.60 o
  -2  -7  10        1.37       26.55     44.55 o
  -1  -7  10      504.67      564.75    102.15 o
   0  -7  10     2841.86     2802.13    196.65 o
   1  -7  10    13676.13    14093.68    310.29 o
   2  -7  10     1444.69     1408.34    101.73 o
   3  -7  10      126.96      159.76    102.60 o
   4  -7  10     5925.41     6164.56    217.42 o
   5  -7  10    11174.64    11261.06    311.34 o
   6  -7  10     3189.03     3242.68    170.32 o
   7  -7  10     2574.81     2716.63    234.00 o
 -13  -6  10     1827.60     2043.88    207.00 o
 -12  -6  10     3285.05     3279.57    237.60 o
 -11  -6  10      260.92      186.30     68.85 o
 -10  -6  10     3734.75     4019.82    247.95 o
  -9  -6  10       11.20      -29.70     31.05 o
  -8  -6  10    16273.63    15703.08    500.40 o
  -6  -6  10     7017.58     6487.15    294.75 o
  -5  -6  10    21013.85    20940.59    574.20 o
  -4  -6  10        1.65       15.30     37.80 o
  -3  -6  10    16096.31    15561.78    467.55 o
  -2  -6  10      892.09      923.84    115.20 o
  -1  -6  10      722.88      977.84    116.10 o
   0  -6  10      743.89      785.87     69.62 o
   1  -6  10      485.47      473.46    140.40 o
   2  -6  10     2777.74     2765.29    326.02 o
   3  -6  10     2576.43     2576.33    128.44 o
   4  -6  10      212.90      172.50     65.02 o
   5  -6  10     3770.98     3531.97    181.35 o
   6  -6  10      180.76       61.02     45.90 o
   7  -6  10     3278.55     3449.22    243.90 o
   8  -6  10      394.16      580.95    126.45 o
 -13  -5  10      630.75      732.59    135.90 o
 -12  -5  10      168.67      133.65     63.90 o
 -11  -5  10        7.70       36.45     41.40 o
 -10  -5  10       43.21       20.25     43.65 o
  -9  -5  10      235.27      253.35     75.15 o
  -8  -5  10     8057.38     8265.99    339.75 o
  -7  -5  10     7123.81     6985.30    301.95 o
  -6  -5  10    34071.09    35505.63    809.54 o
  -5  -5  10      415.04      448.20     89.10 o
  -4  -5  10     1309.07     1391.39    130.95 o
  -3  -5  10     2044.43     2150.08    152.10 o
  -2  -5  10      279.73      391.05     77.85 o
  -1  -5  10     2413.08     2594.14    118.80 o
   0  -5  10        4.42       -7.65     16.10 o
   1  -5  10     8713.69     8720.28    216.51 o
   2  -5  10    12508.95    12939.60    285.07 o
   3  -5  10     1071.09     1210.16    275.40 o
   4  -5  10      453.77      544.17     69.84 o
   5  -5  10     3505.67     3477.48    154.06 o
   6  -5  10     3959.72     4207.64    269.10 o
   7  -5  10     2246.94     2497.48    211.05 o
   8  -5  10       43.89       86.40     72.00 o
   9  -5  10       50.36      -34.65     34.65 o
 -13  -4  10      580.24      381.15    102.60 o
 -12  -4  10     1701.89     2021.38    193.50 o
 -11  -4  10     1586.22     1855.34    178.20 o
 -10  -4  10      620.66      612.45    110.70 o
  -9  -4  10     2603.94     2430.88    181.35 o
  -8  -4  10      158.09      186.75     62.10 o
  -7  -4  10    11828.95    11609.46    394.20 o
  -6  -4  10     7875.33     8015.79    311.85 o
  -5  -4  10     3167.83     3192.28    185.40 o
  -4  -4  10      395.41      522.00     85.05 o
  -3  -4  10     1146.59     1243.79    117.00 o
  -2  -4  10     8944.98     8986.06    192.64 o
  -1  -4  10     2314.63     2291.11    151.65 o
   0  -4  10      879.80     1018.99     69.26 o
   1  -4  10     1537.07     1565.15     84.24 o
   2  -4  10     2040.49     2016.40     99.12 o
   3  -4  10    12947.77    13603.34    287.49 o
   4  -4  10      485.62      557.06     65.81 o
   5  -4  10     1107.66     1347.16    133.42 o
   6  -4  10     6313.36     6441.84    210.27 o
   7  -4  10     1626.38     1561.04    165.15 o
   8  -4  10     5977.30     5864.35    312.75 o
   9  -4  10    10022.24     8943.23    408.15 o
  10  -4  10     1356.00     1280.69    179.55 o
 -13  -3  10       31.28       43.65     54.90 o
 -12  -3  10      117.03      170.55     69.30 o
 -11  -3  10      714.78      634.50    119.25 o
 -10  -3  10    15084.86    15634.68    508.95 o
  -9  -3  10     1240.99     1037.24    126.90 o
  -8  -3  10     2742.69     2892.13    189.45 o
  -7  -3  10     3532.72     3754.32    209.25 o
  -6  -3  10    14932.59    14598.34    432.00 o
  -5  -3  10    47238.59    47580.83    951.29 o
  -4  -3  10     2290.83     2344.78    190.35 o
  -3  -3  10    50490.84    51027.60    642.48 o
  -2  -3  10    95818.98    94523.30   1589.61 o
  -1  -3  10     8399.61     8171.98    706.27 o
   0  -3  10     1153.97     1186.35     69.50 o
   1  -3  10     4390.31     4630.70    140.72 o
   2  -3  10    28930.56    30221.22    456.58 o
   3  -3  10     4215.81     4292.73    142.50 o
   4  -3  10     5797.11     5919.48    177.06 o
   5  -3  10       23.44       76.17     79.65 o
   6  -3  10     1875.43     1997.08    160.65 o
   7  -3  10     3738.65     3813.27    232.65 o
   8  -3  10     7022.44     7623.84    351.00 o
   9  -3  10      227.53      260.55     84.15 o
  10  -3  10     2298.66     2039.83    207.00 o
 -13  -2  10     1619.84     1624.49    184.95 o
 -12  -2  10      146.86      176.85     70.65 o
 -11  -2  10      100.49       17.10     40.50 o
 -10  -2  10      354.33      354.15     90.90 o
  -9  -2  10     4549.69     4802.81    254.25 o
  -8  -2  10     1004.08     1007.09    118.80 o
  -7  -2  10     5094.27     5352.26    249.30 o
  -6  -2  10    30443.31    31676.60    710.54 o
  -5  -2  10    15512.24    15507.60    264.46 o
  -4  -2  10     3834.36     3935.67    143.55 o
  -3  -2  10    12623.65    12079.11    302.85 o
  -2  -2  10       88.10       82.63     35.32 o
  -1  -2  10     5796.54     5713.46    143.62 o
   0  -2  10    11268.21    11255.66    218.79 o
   1  -2  10     4109.91     3894.17    121.27 o
   2  -2  10    39886.02    39267.59    538.55 o
   3  -2  10        8.84       40.26     53.10 o
   4  -2  10    21434.28    20842.65    358.05 o
   5  -2  10     6093.23     6277.29    181.49 o
   6  -2  10     3884.79     4132.77    225.00 o
   7  -2  10     1139.79     1859.84    166.05 o
   8  -2  10      948.00      911.69    130.95 o
   9  -2  10     4750.84     4907.66    283.50 o
  10  -2  10      480.25      679.49    135.90 o
  11  -2  10        5.89      -19.80     53.55 o
 -13  -1  10        1.28      -38.70     38.70 o
 -12  -1  10      432.64      408.60    102.15 o
 -11  -1  10       29.42       52.20     44.55 o
 -10  -1  10     2858.92     2787.73    199.35 o
  -9  -1  10     9870.67    10141.57    387.00 o
  -8  -1  10     1329.40     1372.49    135.45 o
  -7  -1  10     1865.38     1864.67     87.90 o
  -6  -1  10      783.41      860.06     61.59 o
  -5  -1  10      125.73      163.93     60.75 o
  -4  -1  10     2535.10     2558.73     92.44 o
  -3  -1  10     1335.65     1164.79     69.52 o
  -2  -1  10       27.48       24.23     19.52 o
  -1  -1  10     7458.32     7581.31    182.70 o
   0  -1  10     4784.05     4728.56    127.28 o
   1  -1  10    28873.60    28428.06    406.65 o
   2  -1  10      212.33      265.46     38.25 o
   3  -1  10     6824.35     6802.55    165.38 o
   4  -1  10     4077.57     3871.95    175.27 o
   5  -1  10       29.29       13.08     22.87 o
   6  -1  10     9861.71     9440.48    340.20 o
   7  -1  10        1.84       31.05     42.30 o
   8  -1  10       21.09      239.40     77.40 o
   9  -1  10      829.57      748.79    126.90 o
  10  -1  10       45.13       35.55     54.45 o
  11  -1  10      286.05      225.00     90.90 o
  12  -1  10      126.02      126.00     90.00 o
 -12   0  10      283.93      136.35     67.05 o
 -11   0  10     1913.18     1651.04    170.55 o
 -10   0  10      204.93      288.90     81.45 o
  -9   0  10      220.95      308.70     80.10 o
  -8   0  10      274.46      221.85     64.80 o
  -6   0  10       96.35      131.40     49.05 o
  -5   0  10      181.26      122.82     29.81 o
  -4   0  10    37540.13    36340.06    492.55 o
  -3   0  10     2975.23     3039.58     99.61 o
  -2   0  10     6073.54     5647.37    163.57 o
  -1   0  10      298.32      290.69     36.56 o
   0   0  10   102088.91   100640.34   1131.87 o
   1   0  10    19696.26    19569.05    300.53 o
   2   0  10      646.79      688.81     49.48 o
   3   0  10    25658.46    24617.55    398.25 o
   4   0  10       24.01       79.27     25.81 o
   5   0  10     7821.05     8034.24    289.35 o
   6   0  10      533.84      450.90     83.70 o
   7   0  10     1139.62     1206.89    130.95 o
   8   0  10     1650.55     1979.53    171.45 o
   9   0  10     1233.65     1399.49    155.70 o
  10   0  10     4299.58     4736.21    278.10 o
  11   0  10     2096.97     1844.99    193.05 o
  12   0  10      151.67      184.95     89.10 o
 -12   1  10      156.94      231.30     80.10 o
 -11   1  10     6174.61     6342.70    328.50 o
 -10   1  10      644.91      560.25    109.80 o
  -9   1  10     1355.55     1443.59    147.15 o
  -8   1  10     2591.38     2646.88    184.95 o
  -7   1  10     3241.75     3305.22    194.85 o
  -6   1  10      535.55      585.10     56.50 o
  -5   1  10    12958.35    12858.35    248.79 o
  -4   1  10     4173.93     4121.66    123.78 o
  -3   1  10   141113.03   136559.41   1505.04 o
  -2   1  10     2915.04     3193.29    105.75 o
  -1   1  10     3192.05     3218.88     97.98 o
   0   1  10    70104.37    67432.80    789.76 o
   1   1  10    23359.25    22968.34    330.04 o
   2   1  10    26447.34    26618.38    368.60 o
   3   1  10     2624.26     2521.17    153.22 o
   4   1  10    90159.57    88691.35   1282.72 o
   5   1  10    65484.73    64713.99   1160.54 o
   6   1  10     7983.42     7575.69    285.75 o
   7   1  10     1672.93     1476.44    137.25 o
   8   1  10     5102.29     4933.76    250.20 o
   9   1  10     3345.01     3724.17    225.45 o
  10   1  10     3960.12     4012.17    246.60 o
  11   1  10     3365.20     3123.43    230.85 o
  12   1  10      221.55      269.10     93.60 o
  13   1  10     1047.44      903.14    159.30 o
 -12   2  10        5.73       41.85     52.65 o
 -11   2  10       15.14      130.05     65.70 o
 -10   2  10       26.13        0.90     37.35 o
  -9   2  10     2405.39     2150.08    175.95 o
  -8   2  10     2752.73     2786.83    190.80 o
  -7   2  10     2952.16     2717.53    177.30 o
  -6   2  10      357.66      526.53    129.37 o
  -5   2  10     2425.57     2634.39    204.75 o
  -4   2  10     2893.20     2821.33    104.62 o
  -3   2  10     9762.76     9606.01    197.18 o
  -2   2  10     6843.29     6698.11    153.17 o
  -1   2  10    76717.89    76233.16    883.59 o
   0   2  10      932.74      921.23     67.50 o
   1   2  10    85518.09    83481.49    945.13 o
   2   2  10      132.93      167.73     24.79 o
   3   2  10    12178.52    11737.28    194.56 o
   4   2  10      203.43      215.51     26.04 o
   5   2  10     1735.62     1671.74    125.10 o
   6   2  10      295.79      259.20     66.15 o
   7   2  10      770.43      787.49    103.50 o
   8   2  10     1178.46     1071.89    123.30 o
   9   2  10    11315.32    11183.31    397.35 o
  10   2  10      370.06      278.10     85.05 o
  11   2  10      943.93      850.49    132.30 o
  12   2  10     5681.19     6089.35    328.50 o
  13   2  10       30.93       52.65     67.05 o
 -11   3  10      508.08      542.70    129.15 o
 -10   3  10     3120.34     3291.27    233.55 o
  -9   3  10      490.17      330.75     85.05 o
  -8   3  10       88.17      203.40     70.20 o
  -7   3  10     8363.13     8306.94    330.75 o
  -6   3  10      168.55      103.10     33.69 o
  -5   3  10      371.32      403.49     50.67 o
  -4   3  10       30.88       75.75     40.50 o
  -3   3  10      224.92      243.23     37.10 o
  -2   3  10     3739.12     3570.77    159.52 o
  -1   3  10     1604.18     1804.92     74.06 o
   0   3  10    34989.05    34942.20    454.97 o
   1   3  10     1308.94     1506.57     60.33 o
   2   3  10        5.00       37.74     82.35 o
   3   3  10    14370.95    13673.24    204.28 o
   4   3  10     3612.16     4076.07    183.60 o
   5   3  10     4013.76     4129.62    192.15 o
   6   3  10       75.27      101.25     45.90 o
   7   3  10      197.39      141.75     58.95 o
   8   3  10       24.53       53.10     43.65 o
   9   3  10      144.44      249.30     73.80 o
  10   3  10      981.98     1132.64    135.90 o
  11   3  10       24.70       58.95     55.35 o
  12   3  10      575.15      737.54    130.05 o
  13   3  10     3804.38     4217.82    272.70 o
  14   3  10       12.68        3.15     61.20 o
 -11   4  10       16.78       30.60     72.90 o
 -10   4  10       28.23       38.25     65.70 o
  -9   4  10       16.66       -1.35     57.60 o
  -8   4  10     1224.70     1428.28    108.19 o
  -7   4  10     6899.21     6166.30    287.10 o
  -6   4  10     1465.82     1587.59    142.65 o
  -5   4  10      691.87      643.22     62.68 o
  -4   4  10    16554.47    16498.99    304.67 o
  -3   4  10     7776.22     8009.36    190.80 o
  -2   4  10     4136.55     4192.70    123.28 o
  -1   4  10     9876.75    10481.63    464.11 o
   0   4  10    40120.82    41500.77    802.34 o
   1   4  10     4711.23     5071.38    123.75 o
   2   4  10     3664.84     3647.36    119.02 o
   3   4  10    27634.90    27225.42    348.02 o
   4   4  10       14.51       45.45     32.40 o
   5   4  10     2307.20     2164.48    135.45 o
   6   4  10      135.88      232.20     59.40 o
   7   4  10    68435.89    65834.48   1183.94 o
   8   4  10     6044.40     6211.75    260.55 o
   9   4  10      743.48      759.14    108.45 o
  10   4  10    16475.51    15768.78    481.95 o
  11   4  10     1021.14     1040.84    135.45 o
  12   4  10      811.65      964.34    139.50 o
  13   4  10      600.64      570.15    122.40 o
  14   4  10      491.14      350.55    108.45 o
 -10   5  10      264.60      207.90     94.05 o
  -9   5  10     8615.09     8860.43    397.35 o
  -8   5  10     1541.74     1472.84    163.35 o
  -7   5  10    10544.53    11347.11    415.35 o
  -6   5  10    30387.39    30480.06    733.49 o
  -5   5  10     1288.46     1429.62     92.11 o
  -4   5  10     1515.75     1718.68     74.90 o
  -3   5  10     5279.10     5119.78    150.66 o
  -2   5  10     2029.77     2249.31     94.02 o
  -1   5  10     3323.63     3186.68    127.35 o
   0   5  10     4713.13     4582.19     91.53 o
   1   5  10      855.02      758.64     38.12 o
   2   5  10     3427.36     3588.83     93.79 o
   3   5  10    13936.45    13649.38    314.55 o
   4   5  10    93825.76    94030.82   1534.04 o
   5   5  10     6032.01     6035.35    229.50 o
   6   5  10       29.15       18.45     39.15 o
   7   5  10    88387.70    86303.02   1472.84 o
   8   5  10     4576.59     4389.27    216.45 o
   9   5  10       40.57       15.75     38.70 o
  10   5  10     5475.94     5448.11    259.65 o
  11   5  10    19308.62    19601.85    556.20 o
  12   5  10     3815.86     3465.87    224.55 o
  13   5  10     3710.65     3927.12    251.55 o
  14   5  10      721.35      811.79    142.65 o
 -10   6  10     1326.19     1131.29    175.95 o
  -9   6  10      291.40      297.00    100.35 o
  -8   6  10      597.03      612.00    117.00 o
  -7   6  10      152.04      150.75     61.65 o
  -6   6  10      776.51      986.84    127.80 o
  -5   6  10       29.23      -27.45     28.35 o
  -4   6  10     5910.10     5813.68    176.45 o
  -3   6  10      491.64      475.41     55.47 o
  -2   6  10    17667.95    17508.07    393.75 o
  -1   6  10      960.78      901.52     63.35 o
   0   6  10    12116.61    12414.08    355.95 o
   1   6  10     4622.34     4476.22    112.72 o
   2   6  10      279.20      263.86     26.49 o
   3   6  10      480.61      385.10     43.47 o
   4   6  10     1317.08     1388.37     77.62 o
   5   6  10     4080.88     4046.82    183.60 o
   6   6  10    72287.26    70442.45   1225.79 o
   7   6  10     1816.38     1921.48    134.55 o
   8   6  10    13271.13    13241.60    390.15 o
   9   6  10     4418.60     4387.47    218.25 o
  10   6  10     5734.36     5473.76    253.80 o
  11   6  10     5289.41     4924.31    251.55 o
  12   6  10     1243.34     1262.69    143.55 o
  13   6  10     2920.88     2783.84    154.44 o
  14   6  10     1032.88     1120.04    175.50 o
  -9   7  10      607.90      668.24    136.80 o
  -8   7  10     7397.55     6700.45    346.05 o
  -7   7  10      870.72      902.24    137.70 o
  -6   7  10        1.08       -5.40     31.05 o
  -5   7  10     6215.53     6193.75    288.90 o
  -4   7  10     3200.94     3138.42    133.19 o
  -3   7  10     3336.22     3432.91    181.57 o
  -2   7  10       23.47       61.91     27.49 o
  -1   7  10     4285.90     4158.79    133.92 o
   0   7  10      203.09      262.29     62.77 o
   1   7  10       50.30       45.33     18.71 o
   2   7  10    17904.46    18011.63    236.97 o
   3   7  10     7004.76     6842.71    260.77 o
   4   7  10     1388.81     1480.24     78.59 o
   5   7  10     5507.40     5662.42    159.69 o
   6   7  10     1346.00     1419.05     83.15 o
   7   7  10    16286.23    15916.00    312.15 o
   8   7  10     4982.97     5056.09    166.26 o
   9   7  10     4064.68     3980.31    253.57 o
  10   7  10     4069.56     4205.36    261.67 o
  11   7  10      235.56      193.23     83.47 o
  12   7  10     3843.94     3677.82    252.45 o
  13   7  10      425.51      451.80    111.60 o
  14   7  10       18.73       -5.40     56.25 o
  -8   8  10     1581.45     1375.19    174.60 o
  -7   8  10      395.77      201.60     88.20 o
  -6   8  10     7670.57     8439.23    372.15 o
  -5   8  10     1403.05     1281.14    146.70 o
  -4   8  10     3624.13     3699.42    219.60 o
  -3   8  10     6693.40     6716.01    198.36 o
  -2   8  10      286.30      225.45     48.60 o
  -1   8  10     9711.21     9526.54    222.22 o
   0   8  10     3232.69     3377.77    122.49 o
   1   8  10     4952.95     5036.85    113.42 o
   2   8  10     3925.98     3963.46     98.83 o
   4   8  10    19059.63    19456.84    332.27 o
   5   8  10      162.64      235.54     41.36 o
   6   8  10     3120.14     3081.08    162.22 o
   7   8  10     5152.63     5278.57    165.67 o
   8   8  10     4296.79     4111.53    149.60 o
   9   8  10     8985.91     9395.55    248.62 o
  10   8  10     6506.93     6333.95    201.02 o
  11   8  10      452.22      482.85    105.30 o
  12   8  10     1904.41     1759.49    184.05 o
  13   8  10       98.41       53.55     67.95 o
  14   8  10     6828.86     6427.75    364.05 o
  -7   9  10      310.31      364.05    103.05 o
  -6   9  10     5176.83     4955.81    293.40 o
  -5   9  10     3949.84     3915.87    247.50 o
  -4   9  10     6448.20     6181.60    300.15 o
  -3   9  10     1261.21     1394.09    142.65 o
  -2   9  10     2810.69     2697.37    124.15 o
  -1   9  10      798.45      816.49     71.35 o
   0   9  10     5573.98     5661.18    168.62 o
   1   9  10    23224.62    23427.72    544.50 o
   2   9  10      212.51      219.00     31.61 o
   3   9  10     4431.69     4513.91    198.45 o
   4   9  10     5159.51     5299.97    155.55 o
   5   9  10     1419.45     1560.12     86.32 o
   6   9  10    26175.14    27098.22    440.15 o
   7   9  10     2219.87     2280.60    194.62 o
   8   9  10    10900.51    10978.68    360.67 o
   9   9  10      478.18      614.78     68.60 o
  10   9  10     5684.64     5591.66    288.00 o
  11   9  10     2081.72     1813.94    179.55 o
  12   9  10     2319.76     2281.48    200.25 o
  13   9  10      142.91       81.90     68.85 o
  14   9  10     6046.68     5400.86    330.30 o
  -6  10  10       91.89       94.05     71.55 o
  -5  10  10     1707.88     1930.03    191.70 o
  -4  10  10       57.83       44.55     44.55 o
  -3  10  10       45.92       20.25     44.55 o
  -2  10  10     3748.18     4093.13    241.65 o
  -1  10  10      291.63      328.50     54.14 o
   0  10  10        1.10       -4.32     22.74 o
   1  10  10      164.98      208.69     72.67 o
   2  10  10       14.82       18.73     20.61 o
   4  10  10       22.09       31.04     28.69 o
   5  10  10    26242.07    26251.40    427.16 o
   6  10  10      339.12      338.19     51.97 o
   7  10  10     3404.65     3478.63    135.79 o
   8  10  10    15972.80    16223.72    505.80 o
   9  10  10       43.64        9.45     34.65 o
  10  10  10      440.69      383.40     91.35 o
  11  10  10     2607.64     2949.73    218.25 o
  12  10  10     3806.05     3697.17    252.90 o
  13  10  10     6269.94     6043.90    338.40 o
  14  10  10     1089.14      985.04    164.70 o
  -5  11  10     3430.15     3352.92    252.45 o
  -4  11  10     2904.32     2837.23    224.55 o
  -3  11  10     4221.32     4185.42    257.85 o
  -2  11  10     3798.30     3667.02    232.20 o
  -1  11  10     5406.59     5484.49    317.02 o
   0  11  10     4417.24     4243.69    159.14 o
   1  11  10      583.00      544.51     63.60 o
   3  11  10      710.48      687.90     65.68 o
   4  11  10      999.60     1019.69     77.51 o
   5  11  10      621.42      471.09     59.45 o
   6  11  10     8405.45     9071.23    227.32 o
   7  11  10     1358.69     1517.39    146.25 o
   8  11  10     1408.29     1479.59    151.65 o
   9  11  10    12328.35    12949.10    464.85 o
  10  11  10     3545.73     3778.62    245.70 o
  11  11  10      289.92      207.00     78.30 o
  12  11  10     3158.72     3525.72    253.80 o
  13  11  10      154.28      180.45     80.55 o
  14  11  10      858.05      874.34    159.30 o
  -4  12  10      113.94       91.35     68.40 o
  -3  12  10      722.71      651.59    130.95 o
  -2  12  10        4.42       36.45     55.35 o
  -1  12  10      815.78      869.39    133.20 o
   0  12  10     2545.39     2337.44    147.37 o
   1  12  10      209.56      175.45     65.70 o
   2  12  10      124.59       84.60     49.50 o
   3  12  10     4866.18     5672.21    246.60 o
   4  12  10     2172.67     2300.56    111.70 o
   5  12  10       72.43      142.56     39.22 o
   6  12  10     3262.55     3067.18    201.15 o
   7  12  10     2315.80     2069.08    172.35 o
   8  12  10      829.59      827.09    125.10 o
   9  12  10     3272.75     3329.52    224.55 o
  10  12  10     6592.92     6722.05    339.75 o
  11  12  10     3742.49     3744.42    257.40 o
  12  12  10      653.71      820.79    147.15 o
  13  12  10      262.09      267.75    100.35 o
  -3  13  10       49.19       26.10     64.80 o
  -2  13  10      149.59      105.30     73.80 o
  -1  13  10     1056.60     1018.79    147.60 o
   0  13  10     1533.74     1244.69    154.80 o
   1  13  10     1063.78      889.64    131.85 o
   2  13  10      329.34      250.20     72.00 o
   3  13  10    18596.52    18656.40    508.50 o
   4  13  10     2772.99     2663.53    184.95 o
   5  13  10     1407.40     1601.54    153.45 o
   6  13  10        3.05        4.50     37.35 o
   7  13  10     1824.37     2077.63    177.75 o
   8  13  10     1578.64     1210.94    152.55 o
   9  13  10      426.65      357.30     98.55 o
  10  13  10        1.39      -16.65     48.60 o
  11  13  10     1314.44     1538.99    182.70 o
  12  13  10      117.33       -7.65     49.95 o
  13  13  10     8316.86     9060.68    444.15 o
  -2  14  10      592.10      736.19    148.05 o
  -1  14  10      634.79      562.50    121.50 o
   0  14  10      422.78      483.30    119.25 o
   5  14  10     7884.30     8081.94    353.70 o
   6  14  10      556.92      578.25    111.60 o
   7  14  10      114.56      168.75     73.35 o
   8  14  10       72.87      106.20     69.30 o
   9  14  10      691.44      677.24    133.20 o
  10  14  10      302.21      279.90     91.80 o
  11  14  10        3.14       40.05     55.35 o
  12  14  10     3546.67     3598.17    279.00 o
   0  15  10        6.13      -15.30     63.90 o
   6  15  10     2066.65     2171.23    191.70 o
   7  15  10      486.23      506.25    117.45 o
   8  15  10      606.22      821.24    141.30 o
   9  15  10       13.23       97.20     71.10 o
  10  15  10      339.12      507.15    123.75 o
  11  15  10      184.49       97.65     81.00 o
   7  16  10     2509.60     2472.73    216.90 o
   8  16  10     1226.54     1360.34    179.10 o
   9  16  10        2.26       44.55     54.90 o
  -6 -11  11     1116.95     1207.79    167.85 o
  -5 -11  11     2296.86     2452.03    227.25 o
  -4 -11  11      118.59       52.20     66.15 o
  -3 -11  11       61.53      137.70     78.75 o
  -9 -10  11     5210.86     5156.51    313.20 o
  -8 -10  11     2046.16     2108.68    205.20 o
  -7 -10  11      273.01       95.40     61.20 o
  -6 -10  11     1233.07     1288.34    164.25 o
  -5 -10  11      242.57      300.15     96.75 o
  -4 -10  11     1755.27     1842.29    193.50 o
  -3 -10  11     3180.92     3415.47    249.30 o
  -2 -10  11       21.21       17.55     53.10 o
  -1 -10  11      979.28      976.94    153.45 o
   0 -10  11     1008.98      992.69    159.75 o
   1 -10  11     2752.77     2759.38    245.25 o
 -10  -9  11     3684.84     3207.57    242.10 o
  -9  -9  11    12676.35    12648.95    492.30 o
  -8  -9  11      120.45      213.30     79.20 o
  -7  -9  11        0.15       64.80     53.10 o
  -6  -9  11     1241.76      997.19    147.15 o
  -5  -9  11      649.69      507.15    115.65 o
  -4  -9  11     2249.84     2085.28    192.15 o
  -3  -9  11      785.43      924.29    142.65 o
  -2  -9  11     2888.84     2945.68    221.85 o
  -1  -9  11       68.87      157.95     74.25 o
   0  -9  11     4689.03     4682.66    290.25 o
   1  -9  11     5725.28     5801.35    325.80 o
   2  -9  11       79.49       -7.20     46.80 o
   3  -9  11     7778.61     7308.84    380.25 o
 -11  -8  11       44.44        2.70     49.50 o
 -10  -8  11      362.71      483.30    112.50 o
  -9  -8  11      615.21      784.79    134.55 o
  -8  -8  11      105.14      216.45     80.55 o
  -7  -8  11     3744.99     3489.27    236.25 o
  -6  -8  11       84.08       42.75     56.25 o
  -5  -8  11     1862.20     1811.24    173.25 o
  -4  -8  11     6083.80     5526.41    290.25 o
  -3  -8  11      621.77      558.00    112.50 o
  -2  -8  11     2430.36     2473.18    194.85 o
  -1  -8  11     7061.66     7027.15    332.55 o
   0  -8  11      235.07      265.05     87.75 o
   1  -8  11      456.61      481.50    108.00 o
   2  -8  11     2398.57     2338.63    206.55 o
   3  -8  11      162.32      158.85     78.30 o
   4  -8  11       75.35       73.31     47.61 o
   5  -8  11      438.97      657.77     93.54 o
 -12  -7  11      837.57      891.89    147.60 o
 -11  -7  11       45.80       84.15     56.25 o
 -10  -7  11     1606.93     1439.99    166.95 o
  -9  -7  11     4819.94     4382.07    265.95 o
  -8  -7  11     2687.46     2708.53    203.40 o
  -7  -7  11     2772.54     2952.88    207.45 o
  -6  -7  11     3281.61     3170.23    215.55 o
  -5  -7  11     2006.47     1814.84    165.60 o
  -4  -7  11     2950.59     2672.08    193.50 o
  -3  -7  11    13156.84    13265.00    451.35 o
  -2  -7  11      506.61      452.25     95.85 o
  -1  -7  11       47.99      119.70     63.90 o
   0  -7  11     3795.27     4049.52    246.15 o
   1  -7  11     9944.44    10209.97    398.25 o
   2  -7  11     6568.57     6823.25    216.53 o
   3  -7  11     2737.51     2623.16    138.69 o
   4  -7  11      370.45      408.73     71.42 o
   5  -7  11      100.75      144.94     54.52 o
   6  -7  11     2161.25     2549.23    209.70 o
 -12  -6  11     3027.56     3034.78    235.80 o
 -11  -6  11      758.13     1097.54    151.20 o
 -10  -6  11       20.17       23.40     44.10 o
  -9  -6  11     1096.29     1159.64    144.90 o
  -8  -6  11     4307.04     4546.31    258.75 o
  -7  -6  11     3789.97     3574.77    224.55 o
  -6  -6  11    13122.66    13080.95    448.65 o
  -5  -6  11     2870.39     2866.93    194.85 o
  -4  -6  11     4093.18     4305.12    234.45 o
  -3  -6  11     1644.69     1699.19    151.65 o
  -2  -6  11     9683.01     9774.82    364.05 o
  -1  -6  11     2367.11     2259.43    167.40 o
   0  -6  11      258.44      271.80     79.65 o
   1  -6  11     7972.34     8224.15    222.27 o
   2  -6  11      858.03      832.47     80.17 o
   3  -6  11     3700.96     3779.39    280.35 o
   4  -6  11        0.87       26.31     33.97 o
   5  -6  11       58.45      149.19     52.28 o
   6  -6  11     3397.02     3340.32    233.10 o
   7  -6  11      105.26       52.65     58.05 o
 -12  -5  11     1326.84     1313.99    166.95 o
 -11  -5  11     3851.95     3658.92    248.85 o
 -10  -5  11    14034.87    14571.34    511.20 o
  -9  -5  11     2970.05     2914.63    207.90 o
  -8  -5  11     1953.57     1777.04    162.90 o
  -7  -5  11     4230.73     4122.42    234.90 o
  -6  -5  11      401.42      592.20    106.65 o
  -5  -5  11    11084.53    10966.86    385.65 o
  -4  -5  11     4089.44     4204.77    224.10 o
  -3  -5  11     3236.51     2766.13    180.45 o
  -2  -5  11    28933.19    28670.18    679.94 o
  -1  -5  11       26.89       51.34     26.70 o
   1  -5  11     6012.86     6093.22    182.26 o
   2  -5  11     1550.55     1658.53     97.45 o
   3  -5  11     7386.53     7419.26    216.17 o
   4  -5  11      223.28      288.18     58.27 o
   5  -5  11      938.60     1075.86     95.76 o
   6  -5  11     4416.08     4352.82    259.65 o
   7  -5  11     3148.07     3176.98    229.05 o
   8  -5  11       56.09       25.65     54.45 o
 -12  -4  11       13.81       87.75     54.45 o
 -11  -4  11        3.43       72.90     49.95 o
 -10  -4  11     2323.51     1976.38    181.80 o
  -9  -4  11      796.81      687.14    114.75 o
  -8  -4  11       25.33       67.95     46.80 o
  -7  -4  11      285.88      376.65     88.65 o
  -6  -4  11       29.70       -7.65     33.30 o
  -5  -4  11     8530.04     9291.53    341.10 o
  -4  -4  11      834.82      872.99    106.65 o
  -3  -4  11      278.23      321.75     72.45 o
  -2  -4  11     2713.65     2814.21    105.83 o
  -1  -4  11     2321.24     2302.19     98.86 o
   0  -4  11     5965.48     5813.83    322.20 o
   1  -4  11       26.04       58.64     28.70 o
   2  -4  11     9218.23     9298.60    226.96 o
   3  -4  11     4146.46     4346.49    154.88 o
   4  -4  11    13501.30    13922.37    305.62 o
   5  -4  11    10836.54    10921.14    371.70 o
   6  -4  11     9971.44    10449.82    400.50 o
   7  -4  11       63.76       96.75     60.75 o
   8  -4  11       34.04      112.50     65.25 o
   9  -4  11     1687.79     1779.29    197.55 o
 -12  -3  11      708.11      753.74    132.75 o
 -11  -3  11      186.55      178.65     74.25 o
 -10  -3  11      118.30      303.75     86.85 o
  -9  -3  11    26413.86    26003.50    689.39 o
  -8  -3  11     2655.99     2700.88    188.55 o
  -7  -3  11     6300.92     5835.55    271.80 o
  -6  -3  11    93129.43    91905.48   1642.49 o
  -5  -3  11     7252.55     7184.19    285.30 o
  -4  -3  11     5640.69     6233.80    258.30 o
  -3  -3  11     9836.04    10003.93    205.54 o
  -2  -3  11    12246.83    12474.62    240.09 o
   0  -3  11      435.38      450.53     50.20 o
   1  -3  11     3286.04     3358.10    121.28 o
   2  -3  11     4957.59     5139.79    168.07 o
   3  -3  11     2004.13     1840.82    121.05 o
   4  -3  11    20880.74    22137.77    395.55 o
   5  -3  11      300.31      257.89     52.87 o
   6  -3  11     1237.30     1253.69    140.85 o
   7  -3  11    11395.69    11529.36    431.55 o
   8  -3  11     5648.42     5287.46    293.40 o
   9  -3  11     8796.59     8879.33    403.20 o
  10  -3  11     4350.72     4352.37    291.60 o
 -12  -2  11        0.42       72.00     47.25 o
 -11  -2  11     6129.49     6191.05    319.95 o
 -10  -2  11     8098.71     7947.84    352.35 o
  -9  -2  11    17340.58    17269.96    532.35 o
  -8  -2  11     1494.94     1414.34    143.55 o
  -7  -2  11    17517.24    17396.86    503.10 o
  -6  -2  11     4412.53     4242.12    220.05 o
  -5  -2  11    15787.69    17543.91    295.39 o
  -4  -2  11    31950.70    31303.60    585.89 o
  -2  -2  11    18495.41    18544.55    306.09 o
  -1  -2  11      688.49      632.02     53.43 o
   0  -2  11    40527.10    39229.40    534.54 o
   1  -2  11     3702.00     3756.15    147.15 o
   2  -2  11      449.58      428.80     49.58 o
   3  -2  11     1015.43      951.97     70.06 o
   4  -2  11      994.47     1040.15     76.21 o
   5  -2  11      165.72      176.85     61.65 o
   6  -2  11     1952.50     1979.08    158.40 o
   7  -2  11     1214.10     1282.04    143.55 o
   8  -2  11       40.12        9.90     40.95 o
   9  -2  11      858.79      699.29    133.20 o
  10  -2  11      641.91      612.90    132.75 o
  11  -2  11       24.69       -5.40     61.65 o
 -12  -1  11      216.76      219.15     73.35 o
 -11  -1  11        0.03       11.25     40.95 o
 -10  -1  11      156.46      145.35     65.25 o
  -9  -1  11       56.53      238.05     76.95 o
  -8  -1  11       81.27      107.55     53.55 o
  -7  -1  11     7969.06     8530.13    328.95 o
  -6  -1  11     1484.44     1339.72     76.51 o
  -5  -1  11     2945.13     3048.79    259.20 o
  -4  -1  11     4488.62     4483.39    129.07 o
  -3  -1  11    45279.46    44344.45    861.74 o
  -2  -1  11     1185.38     1199.33     70.20 o
  -1  -1  11        4.41       44.66     22.67 o
   0  -1  11    23346.11    22397.56    635.84 o
   1  -1  11        0.96       26.91     21.07 o
   2  -1  11      612.29      614.39     52.85 o
   3  -1  11      184.77      174.08     35.09 o
   4  -1  11       65.93       79.22     30.86 o
   5  -1  11      678.74      648.89     96.75 o
   6  -1  11       54.22       57.60     42.30 o
   7  -1  11       59.82       10.80     36.90 o
   8  -1  11     1075.57     1121.84    141.30 o
   9  -1  11     2567.64     2585.68    205.65 o
  10  -1  11     1116.17      998.09    156.60 o
  11  -1  11       46.34       14.85     60.75 o
 -12   0  11     1083.65     1322.54    166.05 o
 -11   0  11     2116.00     2307.58    193.95 o
 -10   0  11     2127.28     2147.83    181.35 o
  -9   0  11     1917.11     2009.68    168.30 o
  -8   0  11     8145.91     8276.79    334.35 o
  -7   0  11      461.68      522.45     94.50 o
  -6   0  11     1408.21     1475.09    132.75 o
  -5   0  11      859.82      854.97    157.50 o
  -4   0  11    21602.09    21397.57    341.74 o
  -3   0  11     9450.55     9125.24    192.21 o
  -2   0  11       78.25      113.15     38.92 o
  -1   0  11    18103.41    18383.45    379.35 o
   0   0  11       97.91       92.23     27.68 o
   1   0  11    27623.27    28167.67    402.75 o
   2   0  11      665.45      700.74     71.32 o
   3   0  11      227.86      210.11     35.57 o
   4   0  11      350.87      366.56     44.57 o
   5   0  11     4128.46     3905.52    201.60 o
   6   0  11      203.41      294.30     74.25 o
   7   0  11     7277.58     7534.29    313.65 o
   8   0  11     1410.21     1255.49    144.00 o
   9   0  11     1521.10     1932.28    181.35 o
  10   0  11     1621.14     1323.44    165.15 o
  11   0  11    10093.20    10017.82    435.15 o
  12   0  11     8808.97     9694.72    446.85 o
 -12   1  11     1118.35      594.45    123.30 o
 -11   1  11     3713.74     3686.37    250.65 o
 -10   1  11      190.38      210.60     76.05 o
  -9   1  11     1438.74     1671.29    163.80 o
  -8   1  11     1334.97     1511.99    148.05 o
  -7   1  11    54972.83    53811.13   1095.97 o
  -6   1  11     9042.33     9263.10    229.50 o
  -5   1  11     2475.93     2574.45    103.73 o
  -4   1  11    38731.70    38869.33    533.26 o
  -3   1  11      425.32      491.55     47.99 o
  -2   1  11    30505.78    29429.85    417.22 o
  -1   1  11       50.23       42.42     21.41 o
   0   1  11    32153.66    32592.09    443.69 o
   1   1  11   204477.13   200427.48   2142.12 o
   2   1  11       61.64       85.69     23.76 o
   3   1  11     7456.69     7663.72    162.18 o
   4   1  11    13668.07    13611.04    382.95 o
   5   1  11      974.04      964.34    105.30 o
   6   1  11     2277.13     2458.33    164.70 o
   7   1  11     4086.52     4132.77    223.65 o
   8   1  11      267.57      333.45     87.30 o
   9   1  11     3785.42     3949.17    239.40 o
  10   1  11     2054.62     2276.98    201.15 o
  11   1  11     8429.90     8246.19    382.50 o
  12   1  11      271.80      301.50    110.70 o
 -11   2  11      608.09      590.40    119.25 o
 -10   2  11     5098.40     4991.36    288.00 o
  -9   2  11     2747.04     2813.38    206.10 o
  -8   2  11        0.19       20.25     38.25 o
  -7   2  11     7576.63     7388.92    206.05 o
  -6   2  11     3372.23     3556.37    132.73 o
  -5   2  11     8195.72     8309.14    274.95 o
  -4   2  11     4515.69     4583.74    143.55 o
  -3   2  11    58401.11    58686.37    733.56 o
  -2   2  11    20854.28    20699.75    325.45 o
  -1   2  11        7.84       23.29     31.50 o
   0   2  11        0.70       48.79     43.87 o
   1   2  11    14522.66    14657.07    247.72 o
   2   2  11     7230.07     7687.81    154.96 o
   3   2  11    13040.50    12823.69    214.03 o
   4   2  11      681.27      543.60     80.55 o
   5   2  11    24354.70    23348.97    549.00 o
   6   2  11      513.62      436.50     82.80 o
   7   2  11    18146.74    18105.61    499.95 o
   8   2  11     5611.86     5302.76    259.20 o
   9   2  11        0.69      -10.80     40.50 o
  10   2  11     1813.53     1681.64    168.75 o
  11   2  11     1067.49     1169.09    154.80 o
  12   2  11      132.61      261.45     94.05 o
  13   2  11       34.62      -37.80     53.55 o
 -11   3  11     3785.77     3850.46    190.57 o
 -10   3  11     1159.56     1147.04    151.65 o
  -9   3  11     2321.91     2509.18    195.30 o
  -8   3  11      945.60      866.24    123.75 o
  -7   3  11       15.20      -23.40     33.30 o
  -6   3  11    11031.85    11174.45    255.01 o
  -5   3  11       99.59       58.97     43.42 o
  -4   3  11     4676.10     4908.92    152.32 o
  -3   3  11      240.57      241.12     49.95 o
  -2   3  11       33.65       48.54     23.31 o
  -1   3  11     6736.34     6226.34    148.57 o
   0   3  11    23515.20    22924.19    802.79 o
   1   3  11      338.24      319.21     33.59 o
   2   3  11       84.65      147.97     57.60 o
   3   3  11      451.67      323.10     63.00 o
   4   3  11    13143.83    12585.50    357.30 o
   5   3  11        7.10       84.60     42.75 o
   6   3  11     1756.17     1721.24    130.95 o
   7   3  11     8899.06     9033.23    323.10 o
   8   3  11      789.91      863.09    113.85 o
   9   3  11     1483.82     1445.39    147.60 o
  10   3  11      724.36      651.59    117.45 o
  11   3  11     1757.64     1691.54    173.25 o
  12   3  11     4959.69     4883.81    289.35 o
  13   3  11      377.35      459.45    118.35 o
 -10   4  11      205.45      170.10     88.20 o
  -9   4  11       73.05      121.50     61.20 o
  -8   4  11     1004.19      923.84    130.50 o
  -6   4  11      203.43      204.87     42.87 o
  -5   4  11      899.11      914.41     74.50 o
  -4   4  11    12395.61    12591.91    261.12 o
  -3   4  11     1034.09     1106.34     71.17 o
  -2   4  11     4273.43     4236.75    146.02 o
  -1   4  11    26842.27    25975.43    382.45 o
   0   4  11     2366.40     2306.50     84.26 o
   1   4  11     7296.25     6922.45    251.32 o
   2   4  11      599.48      600.58     40.17 o
   3   4  11    56666.32    56181.16   1005.29 o
   4   4  11    25081.53    24806.06    554.40 o
   5   4  11     2458.21     2584.78    153.00 o
   6   4  11     8997.50     8820.83    306.00 o
   7   4  11       76.68      129.60     54.90 o
   8   4  11    12691.58    11902.86    385.65 o
   9   4  11     1701.04     1576.34    146.25 o
  10   4  11        2.20       16.65     44.10 o
  11   4  11       18.59       22.95     45.00 o
  12   4  11     2102.53     2267.98    199.80 o
  13   4  11      151.35      176.40     80.10 o
  14   4  11     4773.89     4780.76    302.40 o
 -10   5  11    10612.50    10853.01    472.05 o
  -9   5  11     2235.67     2018.68    201.15 o
  -8   5  11      779.79      865.34    134.55 o
  -7   5  11      161.95      162.45     66.15 o
  -6   5  11     1424.69     1654.19    153.90 o
  -5   5  11     1225.41     1256.31     88.14 o
  -4   5  11    13877.40    13791.83    283.32 o
  -3   5  11       52.86       44.86     24.30 o
  -2   5  11     9332.46     9208.03    329.85 o
  -1   5  11       16.61        2.46     27.22 o
   0   5  11   182392.25   180355.69   1605.33 o
   1   5  11     2334.30     2329.15     66.47 o
   2   5  11     3139.91     3182.48    106.87 o
   3   5  11   154966.91   156849.88   2431.33 o
   4   5  11       98.10      168.30     52.20 o
   5   5  11     6525.22     6759.85    253.35 o
   6   5  11     9561.91     9154.73    306.45 o
   7   5  11    17932.65    17592.16    471.60 o
   8   5  11    28827.05    27277.44    640.79 o
   9   5  11     3096.54     3443.37    202.50 o
  10   5  11      393.97      426.60     93.15 o
  11   5  11      793.99      792.89    121.50 o
  12   5  11      350.91      191.25     79.20 o
  13   5  11     1198.02     1125.89    153.45 o
  14   5  11      755.92      547.20    127.35 o
  -9   6  11       54.95       81.00     64.80 o
  -8   6  11     3522.13     3667.47    247.05 o
  -7   6  11     1325.49     1492.19    160.20 o
  -6   6  11     2935.17     2778.73    196.20 o
  -5   6  11     4871.84     4846.73    170.74 o
  -4   6  11     6472.55     6635.10    193.94 o
  -3   6  11     9042.75     8866.87    233.77 o
  -2   6  11     5729.21     5675.34    161.80 o
  -1   6  11     1284.73     1394.81     76.00 o
   0   6  11    37126.36    36620.22    502.09 o
   1   6  11     1152.22     1160.91     49.19 o
   2   6  11    50370.85    49037.15    504.34 o
   3   6  11        0.12      -13.76     18.31 o
   4   6  11    30500.16    29571.07    628.20 o
   5   6  11      648.68      764.99     92.70 o
   6   6  11     7558.69     7534.29    276.30 o
   7   6  11     4264.42     3982.02    198.90 o
   8   6  11      460.34      469.80     86.40 o
   9   6  11     1372.72     1388.69    133.65 o
  10   6  11       47.73       55.35     51.75 o
  11   6  11      385.24      535.05    103.05 o
  12   6  11     2649.07     2443.03    189.00 o
  13   6  11      850.13      887.39    135.90 o
  14   6  11       27.86       49.05     75.15 o
  -9   7  11      443.98      399.60    110.70 o
  -8   7  11     2541.53     2716.18    221.40 o
  -7   7  11     1316.98     1270.79    157.95 o
  -6   7  11      367.76      340.65     85.05 o
  -5   7  11      281.48      388.80     88.65 o
  -4   7  11     2190.43     2186.89    227.70 o
  -3   7  11     2259.71     2456.76    113.44 o
  -2   7  11      652.85      708.97    121.72 o
  -1   7  11     8513.71     8679.48    204.83 o
   0   7  11        9.82       19.74     17.00 o
   1   7  11      335.30      318.84     31.71 o
   2   7  11    11354.35    11274.64    175.02 o
   4   7  11      119.61      101.70     29.82 o
   5   7  11     9115.27     9202.80    216.70 o
   6   7  11     5587.89     5376.78    165.10 o
   7   7  11      577.72      547.11     62.37 o
   8   7  11     3347.00     3309.41    136.37 o
   9   7  11       10.78       -6.64     21.71 o
  10   7  11     1117.69     1154.69     94.60 o
  11   7  11     5363.00     5408.71    197.62 o
  12   7  11      547.12      508.86    122.17 o
  13   7  11      119.25      140.85     80.55 o
  14   7  11     2024.80     1812.59    211.05 o
  -8   8  11     1418.98     1717.64    196.20 o
  -7   8  11     3915.37     4201.17    276.75 o
  -6   8  11       21.84      112.05     67.95 o
  -5   8  11     2168.29     2176.18    176.40 o
  -4   8  11      595.62      689.39     76.82 o
  -3   8  11     1592.44     1586.65    166.50 o
  -2   8  11       11.58       11.52     24.96 o
  -1   8  11     1739.80     1870.96     95.27 o
   0   8  11    14958.23    14784.74    284.29 o
   1   8  11      182.46      341.27     45.95 o
   2   8  11     1394.03     1508.68     61.59 o
   3   8  11      510.82      350.53    112.50 o
   4   8  11     2175.66     2094.44     95.06 o
   5   8  11    13569.30    13420.65    405.90 o
   6   8  11    28065.59    27733.23    451.03 o
   7   8  11       20.11       44.71     30.04 o
   8   8  11     2957.24     2999.00    129.31 o
   9   8  11      727.14      628.83     72.30 o
  10   8  11    13368.71    13437.25    314.46 o
  11   8  11     7995.47     7824.95    238.46 o
  12   8  11      105.84       96.30     65.25 o
  13   8  11      836.60      399.15    110.70 o
  14   8  11       99.71      161.55     81.90 o
  -7   9  11     4407.34     4969.31    310.05 o
  -6   9  11     5332.69     4776.26    290.70 o
  -5   9  11      100.58      267.30     85.05 o
  -4   9  11     1718.04     1676.24    165.60 o
  -3   9  11    24998.02    24541.75    448.99 o
  -2   9  11      324.45      313.12     68.40 o
  -1   9  11       22.45       33.78     26.77 o
   0   9  11     7121.05     7143.16    192.19 o
   1   9  11      453.28      470.05     55.05 o
   2   9  11    24520.41    23876.81    550.35 o
   3   9  11    12392.36    12387.34    275.17 o
   4   9  11     1070.64     1194.15    129.60 o
   5   9  11      401.80      332.89     91.80 o
   6   9  11       60.28       71.21     32.44 o
   7   9  11    39482.81    38886.18    586.75 o
   8   9  11     2376.69     2372.46    116.58 o
   9   9  11      337.92      319.05     57.33 o
  10   9  11    36891.91    36167.12    892.34 o
  11   9  11      941.10      835.64    133.20 o
  12   9  11      331.85      226.80     76.95 o
  13   9  11     2802.87     2509.18    218.70 o
  14   9  11     1541.65     1673.09    206.10 o
  -6  10  11      198.47      213.30     85.50 o
  -5  10  11     2183.75     2383.18    212.40 o
  -4  10  11        1.94        7.65     44.10 o
  -3  10  11     3561.48     3501.42    222.75 o
  -2  10  11      187.25      193.53     45.81 o
  -1  10  11     9956.68     9821.64    252.43 o
   0  10  11      734.39      665.23     69.75 o
   1  10  11    17900.12    17482.81    469.35 o
   2  10  11      273.66      294.75     72.90 o
   3  10  11     8540.53     8201.21    203.33 o
   5  10  11     2828.76     2682.47    117.33 o
   6  10  11      138.16      211.07     45.66 o
   7  10  11      122.37      139.89     41.57 o
   8  10  11       24.27       78.52     36.59 o
   9  10  11    10450.26    10411.57    402.30 o
  10  10  11      145.28       90.45     58.95 o
  11  10  11     3695.23     3547.32    244.35 o
  12  10  11     5203.80     5048.96    300.15 o
  13  10  11      323.16      253.80     92.25 o
  14  10  11     3386.38     3611.22    278.10 o
  -5  11  11      393.89      288.90     90.00 o
  -4  11  11     2006.73     1897.19    195.30 o
  -3  11  11       49.07      -38.25     38.25 o
  -2  11  11       31.02       42.75     47.70 o
  -1  11  11     4982.86     5045.46    181.62 o
   0  11  11     1521.09     1375.58    134.10 o
   1  11  11       78.17       68.95     34.33 o
   2  11  11     6385.71     6136.60    257.85 o
   3  11  11       13.33      -28.35     32.40 o
   4  11  11      198.77      165.54     42.32 o
   5  11  11     6870.72     7144.81    200.91 o
   6  11  11     4885.15     5299.32    279.22 o
   7  11  11      526.09      560.34     67.38 o
   8  11  11     1348.28     1452.14    151.65 o
   9  11  11     2437.42     2420.08    190.80 o
  10  11  11     2591.55     2397.13    197.10 o
  11  11  11      229.26      237.15     85.50 o
  12  11  11     2127.25     2340.88    218.25 o
  13  11  11      375.62      273.15    100.80 o
  -4  12  11      714.23      643.04    131.40 o
  -3  12  11      237.76       91.80     68.40 o
  -2  12  11     1144.25     1160.09    152.55 o
  -1  12  11     4199.60     4489.16    262.80 o
   0  12  11     2996.04     3158.92    144.65 o
   1  12  11      107.51      125.55     56.25 o
   2  12  11     4195.79     4585.46    231.30 o
   3  12  11     4962.63     4771.76    230.40 o
   4  12  11        6.51       25.56     29.40 o
   5  12  11     1635.03     1660.08     98.06 o
   6  12  11     2239.20     2423.23    180.90 o
   7  12  11     4635.00     4716.41    261.00 o
   8  12  11      516.50      533.70    106.65 o
   9  12  11       53.62       47.70     53.55 o
  10  12  11       45.25       37.35     49.05 o
  11  12  11     1309.74     1471.94    174.15 o
  12  12  11     2501.64     2347.63    221.85 o
  13  12  11     5847.51     5953.90    351.90 o
  -3  13  11     1522.62     1424.24    185.85 o
  -2  13  11     1967.63     1804.04    194.85 o
  -1  13  11    11731.43    11055.51    442.80 o
   0  13  11     9693.93     9328.88    391.50 o
   1  13  11      124.84       98.10     58.95 o
   2  13  11      192.72      248.40     75.60 o
   3  13  11     1220.41     1278.44    131.40 o
   4  13  11     8204.45     8493.23    319.50 o
   5  13  11      819.70      985.94    126.00 o
   6  13  11        6.98       87.30     53.55 o
   7  13  11     8876.69     9521.03    391.50 o
   8  13  11      181.63      196.20     71.55 o
   9  13  11    13634.67    14483.59    526.50 o
  10  13  11     2983.64     2638.33    214.65 o
  11  13  11     2505.00     2631.13    222.75 o
  12  13  11     1163.17     1228.49    177.75 o
  -2  14  11      433.18      754.19    144.90 o
  -1  14  11      194.12      315.00    109.35 o
   2  14  11     1293.02     1293.74    144.45 o
   6  14  11     3682.32     3722.37    239.40 o
   7  14  11      218.57      305.10     94.05 o
   8  14  11    10171.46    10694.62    441.90 o
   9  14  11        9.99      -13.50     45.45 o
  10  14  11     2027.00     2137.03    214.20 o
  11  14  11     6493.52     6733.75    374.85 o
  12  14  11      380.49      478.35    124.20 o
   7  15  11        7.39       40.95     55.80 o
   8  15  11     1330.49     1461.14    178.20 o
   9  15  11     2236.39     2313.88    223.65 o
  10  15  11      531.94      370.80    108.00 o
   7  16  11       50.74       77.40     69.75 o
   8  16  11      218.26      163.80     74.70 o
  -7 -10  12     6091.56     5404.91    318.15 o
  -6 -10  12        8.84       54.90     62.55 o
  -5 -10  12        4.12       27.90     48.60 o
  -4 -10  12     4027.60     3513.57    255.60 o
  -3 -10  12     1009.58     1295.54    173.70 o
  -2 -10  12     2247.71     2340.43    220.05 o
  -1 -10  12     1495.22     1536.29    184.95 o
   0 -10  12      813.58     1099.34    167.40 o
  -9  -9  12       62.44       82.35     52.65 o
  -8  -9  12      642.87      525.15    115.65 o
  -7  -9  12     1943.32     1558.79    179.10 o
  -6  -9  12     2500.06     2577.13    213.75 o
  -5  -9  12      588.62      628.20    127.35 o
  -4  -9  12      634.87      804.14    139.50 o
  -3  -9  12    12573.11    12110.30    475.65 o
  -2  -9  12      385.38      319.05     96.30 o
  -1  -9  12    12376.96    12270.05    477.45 o
   0  -9  12    13294.31    12810.50    497.70 o
   1  -9  12      181.99      296.55    102.60 o
   2  -9  12     2654.44     2611.33    233.10 o
   3  -9  12     5161.50     5397.26    330.75 o
 -10  -8  12     1045.13      930.14    148.95 o
  -9  -8  12        9.94       -2.25     30.15 o
  -8  -8  12     4583.02     4985.96    294.75 o
  -7  -8  12      299.61      194.40     89.55 o
  -6  -8  12      539.44      291.60     90.00 o
  -5  -8  12     1559.42     1803.14    178.20 o
  -4  -8  12     3749.43     3531.12    236.70 o
  -3  -8  12      522.89      708.29    125.10 o
  -2  -8  12      777.35      899.09    134.55 o
  -1  -8  12      694.27      757.79    126.00 o
   0  -8  12      735.55      701.54    123.30 o
   1  -8  12      744.58      955.34    143.10 o
   2  -8  12        6.10      118.35     77.40 o
   3  -8  12       23.87       50.85     60.30 o
   4  -8  12    10549.49    10765.72    459.90 o
   5  -8  12     3353.50     2903.38    225.90 o
 -11  -7  12     2674.06     2908.33    232.65 o
 -10  -7  12      915.57      863.99    138.60 o
  -9  -7  12      795.10      761.39    132.75 o
  -8  -7  12     4922.38     4264.62    261.45 o
  -7  -7  12      954.73      926.09    135.90 o
  -6  -7  12      703.93      737.09    122.40 o
  -5  -7  12        3.88       27.45     41.40 o
  -4  -7  12       10.85       60.75     51.30 o
  -3  -7  12     1839.77     1836.89    168.75 o
  -2  -7  12     6808.18     6629.35    313.65 o
  -1  -7  12      637.32      629.10    112.95 o
   0  -7  12       12.89       43.20     47.25 o
   1  -7  12      100.01      268.20     81.90 o
   2  -7  12     4598.11     4594.91    268.65 o
   3  -7  12      821.08      818.27     90.72 o
   4  -7  12      220.85      158.32     52.14 o
   5  -7  12      556.16      472.05    110.25 o
   6  -7  12      752.94     1012.94    155.70 o
 -11  -6  12        8.00       65.25     48.60 o
 -10  -6  12     8669.35     8685.83    393.30 o
  -9  -6  12      317.00      270.00     82.80 o
  -8  -6  12     5482.20     5583.56    295.65 o
  -7  -6  12     1268.64     1222.19    144.90 o
  -6  -6  12     8835.71     8425.28    355.05 o
  -5  -6  12     4661.29     4856.81    259.20 o
  -4  -6  12       60.42       57.15     48.15 o
  -3  -6  12      303.73      355.05     85.50 o
  -2  -6  12     1558.58     1429.64    144.90 o
  -1  -6  12       79.49       99.90     57.15 o
   0  -6  12     2458.66     2790.43    192.60 o
   1  -6  12       99.98      105.72     40.04 o
   2  -6  12      713.99      865.57     88.87 o
   3  -6  12      652.18      695.99    101.47 o
   4  -6  12     1345.79     1516.82    114.00 o
   5  -6  12     6625.04     6610.45    323.10 o
   6  -6  12      280.25      274.95     92.70 o
   7  -6  12      549.21      557.10    125.10 o
 -12  -5  12     3619.72     4075.62    277.65 o
 -11  -5  12     2253.51     2662.18    215.10 o
 -10  -5  12      947.77     1034.54    146.25 o
  -9  -5  12    11050.48    10264.42    413.10 o
  -8  -5  12      447.04      494.10    104.85 o
  -7  -5  12     1356.95     1318.94    145.80 o
  -6  -5  12    22517.20    23190.57    631.80 o
  -5  -5  12       56.26       35.10     42.75 o
  -4  -5  12       57.39       67.05     48.60 o
  -3  -5  12     1433.64     1525.94    143.10 o
  -2  -5  12      305.27      373.05     83.25 o
  -1  -5  12    20313.93    18772.50    524.25 o
   0  -5  12      399.49      521.10     93.60 o
   1  -5  12      686.50      763.94     99.67 o
   2  -5  12    15449.40    15551.01    402.07 o
   3  -5  12     1444.38     1515.90    103.87 o
   4  -5  12     1659.35     1973.32    187.87 o
   5  -5  12     2986.16     3044.23    211.05 o
   6  -5  12    13555.23    14205.94    499.50 o
   7  -5  12     8018.87     7815.09    373.50 o
   8  -5  12     1212.10     1205.99    170.55 o
 -12  -4  12     1174.09     1114.19    160.20 o
 -11  -4  12      104.64       15.30     49.50 o
 -10  -4  12      607.46      350.10     91.80 o
  -9  -4  12     3455.51     3349.77    225.45 o
  -8  -4  12       17.66      -18.90     34.20 o
  -7  -4  12     1375.45     1395.44    144.90 o
  -6  -4  12     6493.30     6593.80    294.75 o
  -5  -4  12        0.24        3.60     36.45 o
  -4  -4  12     5848.56     6012.85    270.00 o
  -3  -4  12      945.73      831.59    106.20 o
  -2  -4  12     3450.58     3116.68    184.05 o
  -1  -4  12     2009.83     2200.83    100.83 o
   0  -4  12       42.87      338.40     74.70 o
   1  -4  12    12293.36    12246.63    265.60 o
   2  -4  12     2728.43     2753.06    131.40 o
   3  -4  12     1398.30     1577.04     99.57 o
   4  -4  12     2117.62     2168.10    223.42 o
   5  -4  12     2052.10     2144.23    171.45 o
   6  -4  12     1983.72     1904.84    177.75 o
   7  -4  12      124.70      123.75     71.55 o
   8  -4  12     5641.88     5747.81    322.20 o
   9  -4  12      275.45      322.20    103.95 o
 -12  -3  12      386.31      423.45    108.00 o
 -11  -3  12     1529.86     1119.59    154.35 o
 -10  -3  12    12602.68    12240.80    463.50 o
  -9  -3  12      358.25      225.45     72.90 o
  -8  -3  12      609.85      650.24    110.70 o
  -7  -3  12       13.08       73.80     49.50 o
  -6  -3  12     2136.77     2087.98    161.10 o
  -5  -3  12     3054.04     3615.27    202.50 o
  -4  -3  12     2266.96     2472.28    167.40 o
  -3  -3  12    12254.33    11910.57    236.82 o
  -2  -3  12        9.92       30.79     25.08 o
  -1  -3  12      986.66      976.49    104.85 o
   0  -3  12    14254.64    14781.76    283.70 o
   1  -3  12     1011.72     1151.43     76.80 o
   2  -3  12     6516.20     6238.65    179.55 o
   3  -3  12     4195.01     4297.67    150.28 o
   4  -3  12     2316.76     2363.78    116.55 o
   5  -3  12    21330.22    21371.68    586.80 o
   6  -3  12     4987.63     5201.06    274.50 o
   7  -3  12      980.30      972.89    140.40 o
   8  -3  12      274.11      335.70     93.60 o
   9  -3  12      790.82      950.84    154.80 o
  10  -3  12       68.46       52.65     56.70 o
 -12  -2  12      364.03      385.65     99.45 o
 -11  -2  12     3365.68     3563.52    243.90 o
 -10  -2  12      955.55      902.24    135.90 o
  -9  -2  12     2547.57     2453.38    190.80 o
  -8  -2  12     4414.33     4288.92    243.00 o
  -7  -2  12        0.90       24.75     35.55 o
  -6  -2  12      454.01      434.70     86.85 o
  -5  -2  12     6449.13     6701.35    276.75 o
  -4  -2  12    10281.18    10406.55    215.92 o
  -3  -2  12    15582.74    15285.71    277.42 o
  -2  -2  12     5561.09     5740.60    234.00 o
  -1  -2  12      430.07      418.98     48.57 o
   0  -2  12     3939.26     3963.09    129.45 o
   1  -2  12     5473.52     5331.29    153.68 o
   2  -2  12     2790.32     2878.91    112.89 o
   3  -2  12      437.20      355.49     50.75 o
   4  -2  12        1.34       58.21     48.60 o
   5  -2  12     5890.55     5841.85    270.45 o
   6  -2  12     1796.33     1744.19    160.65 o
   7  -2  12      306.94      344.25     90.45 o
   8  -2  12      183.63      141.30     64.35 o
   9  -2  12     2233.17     2118.58    205.20 o
  10  -2  12       12.55       32.40     55.35 o
 -12  -1  12      294.57      309.15     98.10 o
 -11  -1  12     6992.81     6817.00    343.80 o
 -10  -1  12     1119.62     1059.74    143.55 o
  -9  -1  12     1001.79      925.64    130.95 o
  -8  -1  12       27.35       -8.55     40.95 o
  -7  -1  12    31884.13    29978.32    726.29 o
  -6  -1  12     6561.49     6473.71    171.99 o
  -5  -1  12     5442.49     5142.42    148.19 o
  -4  -1  12    48560.69    47955.74    839.24 o
  -2  -1  12    14620.26    14405.20    263.02 o
  -1  -1  12     1669.50     1855.86     84.96 o
   0  -1  12     2301.96     2554.98    220.27 o
   1  -1  12     6004.07     5829.96    155.84 o
   2  -1  12      643.98      690.30     98.55 o
   3  -1  12       33.15       51.53     32.62 o
   4  -1  12      464.61      346.95     75.15 o
   5  -1  12     1545.11     1575.44    141.75 o
   6  -1  12     2954.59     3117.13    198.90 o
   7  -1  12        3.60       81.00     49.05 o
   8  -1  12     2413.42     2560.03    197.10 o
   9  -1  12    15310.10    16267.82    552.60 o
  10  -1  12       33.11       90.00     67.95 o
  11  -1  12     1607.37     1636.64    202.05 o
 -12   0  12     2686.71     2631.58    219.15 o
 -11   0  12      238.84      238.05     81.45 o
 -10   0  12      148.37      140.85     64.80 o
  -9   0  12      241.69      107.55     58.05 o
  -8   0  12       22.98       85.50     55.80 o
  -6   0  12      406.91      398.25     82.80 o
  -5   0  12     1841.56     1710.87     85.33 o
  -4   0  12      103.78      157.45     52.42 o
  -3   0  12     1642.47     1696.66     81.01 o
  -2   0  12     6700.62     6409.51    159.67 o
  -1   0  12       20.80       29.23     21.98 o
   0   0  12     1031.68     1161.09     67.08 o
   1   0  12    18199.21    18271.66    303.00 o
   2   0  12     3425.27     3585.39    115.77 o
   3   0  12    14223.53    14166.24    315.45 o
   4   0  12     3692.15     3792.57    196.20 o
   5   0  12     1243.98     1498.94    134.55 o
   6   0  12     2200.73     2318.38    166.05 o
   7   0  12     4208.76     4571.06    244.35 o
   8   0  12    13844.58    13829.29    471.60 o
   9   0  12     2102.46     2114.98    194.40 o
  10   0  12        2.76       99.90     65.25 o
  11   0  12     5590.79     5962.45    339.75 o
  12   0  12      417.67      571.50    139.50 o
 -11   1  12     7549.31     7659.39    374.85 o
 -10   1  12     7674.81     7631.04    356.40 o
  -9   1  12     1467.68     1535.84    162.00 o
  -8   1  12     4752.44     5118.71    264.60 o
  -7   1  12     4102.92     4576.55    156.72 o
  -6   1  12    38234.30    37679.79    556.27 o
  -5   1  12      110.42      124.99     33.57 o
  -4   1  12     4887.43     4712.20    233.77 o
  -3   1  12    81888.23    80405.43    959.87 o
  -2   1  12       68.74       57.86     24.32 o
  -1   1  12     3198.85     3133.63    105.74 o
   0   1  12    11660.97    11307.39    217.93 o
   1   1  12     8914.48     9122.25    189.07 o
   2   1  12      840.99      872.66    123.30 o
   3   1  12       86.02      100.13     39.82 o
   4   1  12     4061.50     4189.92    202.95 o
   5   1  12     6472.69     6084.40    256.50 o
   6   1  12     4302.78     4071.12    216.45 o
   7   1  12    18880.89    18600.61    528.30 o
   8   1  12     4976.89     5141.21    268.20 o
   9   1  12      289.28      194.40     78.30 o
  10   1  12     4862.45     5170.46    294.75 o
  11   1  12      291.41      106.65     71.10 o
  12   1  12     7737.43     8183.19    404.55 o
 -11   2  12     2961.79     2798.08    222.30 o
 -10   2  12        9.43       47.25     58.50 o
  -9   2  12       17.44        4.50     40.95 o
  -8   2  12     8127.75     7888.44    338.40 o
  -7   2  12     9096.58     9430.07    239.12 o
  -6   2  12    29547.90    29805.23    474.48 o
  -5   2  12     3334.34     3357.07    125.10 o
  -4   2  12     1508.09     1593.01     84.44 o
  -3   2  12    21235.82    21423.30    349.19 o
  -2   2  12     4742.27     5020.33    149.62 o
  -1   2  12    33953.94    33007.60    459.72 o
   0   2  12    12472.05    12379.95    227.83 o
   1   2  12    18058.74    18203.20    553.95 o
   2   2  12      402.40      359.21     37.03 o
   3   2  12    22207.87    21217.79    505.35 o
   4   2  12      233.09      197.10     58.95 o
   5   2  12     6072.16     6115.90    254.70 o
   6   2  12     7098.60     6528.10    273.60 o
   7   2  12      190.32      243.00     73.35 o
   8   2  12     1060.07      949.49    126.00 o
   9   2  12      381.50      455.40    103.05 o
  10   2  12       33.85       26.10     49.05 o
  11   2  12     1429.70     1383.74    171.45 o
  12   2  12     1869.16     1777.49    197.10 o
 -11   3  12      277.58      259.20     86.40 o
 -10   3  12    10063.38     9797.32    423.45 o
  -9   3  12      601.20      562.95    112.95 o
  -8   3  12       43.56       22.95     47.70 o
  -7   3  12      115.65      116.37     35.13 o
  -6   3  12      859.20      887.46    130.50 o
  -5   3  12        0.62      -20.93     21.59 o
  -4   3  12    13332.65    13753.93    274.23 o
  -3   3  12     2504.54     2628.44    104.08 o
  -2   3  12     3404.11     3372.54    113.88 o
  -1   3  12    10840.21    10707.44    214.43 o
   0   3  12    19662.70    19424.68    308.29 o
   1   3  12      165.28      182.21     30.01 o
   2   3  12      130.29      106.77     32.17 o
   3   3  12    34502.25    33502.69    691.64 o
   4   3  12      519.30      462.60     77.85 o
   5   3  12     1401.62     1406.69    123.75 o
   6   3  12     6751.32     6473.20    267.75 o
   7   3  12        1.22      -26.55     26.55 o
   8   3  12     9008.55     9113.78    347.40 o
   9   3  12      493.46      584.55    107.10 o
  10   3  12     1351.39     1485.44    161.55 o
  11   3  12      193.30      137.25     73.35 o
  12   3  12      806.06      842.39    144.90 o
  13   3  12       37.98      125.55     81.00 o
 -10   4  12      126.23       77.85     62.10 o
  -9   4  12       10.80       46.35     51.30 o
  -8   4  12     2525.93     2511.88    195.75 o
  -7   4  12      113.96       46.35     46.35 o
  -6   4  12     2999.53     3089.29    132.93 o
  -5   4  12    12952.80    13005.62    280.13 o
  -4   4  12      665.68      696.79     66.15 o
  -3   4  12       34.17       37.08     24.40 o
  -2   4  12     5613.59     5383.17    150.09 o
  -1   4  12     9244.93     9352.18    244.57 o
   0   4  12     5799.38     6258.83    498.60 o
   1   4  12       11.45       31.20     20.19 o
   2   4  12     1363.40     1328.98     72.00 o
   3   4  12      184.46      172.35     54.45 o
   4   4  12     5669.23     5804.05    234.45 o
   5   4  12      414.56      365.40     72.90 o
   6   4  12        9.04       32.40     38.70 o
   7   4  12     1252.95     1304.54    129.60 o
   8   4  12      826.03      874.34    115.20 o
   9   4  12       16.64      -15.75     36.00 o
  10   4  12    11878.30    10983.96    407.70 o
  11   4  12     4369.29     4549.01    264.60 o
  12   4  12     1153.68     1175.84    158.85 o
  13   4  12     2301.76     1971.88    203.40 o
 -10   5  12     1505.44     1443.14    183.15 o
  -9   5  12      259.59      164.25     76.50 o
  -8   5  12     8548.39     8459.93    377.10 o
  -7   5  12      195.39      194.40     73.80 o
  -6   5  12     1944.45     2158.92    199.57 o
  -5   5  12     1722.83     1770.03    101.67 o
  -4   5  12    69772.71    70015.15    901.73 o
  -3   5  12    15825.84    15475.90    298.13 o
  -2   5  12     1562.44     1449.21    119.47 o
  -1   5  12    74815.34    73361.48    889.51 o
   0   5  12    25011.60    24559.36    372.09 o
   1   5  12    15078.61    15504.04    338.17 o
   2   5  12    10586.86    10425.52    318.60 o
   3   5  12     1711.23     1826.99    130.50 o
   4   5  12    52879.16    52198.24    973.79 o
   5   5  12      151.80      228.60     64.35 o
   6   5  12     5104.95     5027.81    228.15 o
   7   5  12     1260.58     1247.84    125.55 o
   8   5  12      628.05      791.99    108.00 o
   9   5  12     1565.50     1573.19    148.50 o
  10   5  12      526.18      420.75     96.75 o
  11   5  12     2573.82     2614.93    193.50 o
  12   5  12     4414.00     4390.62    263.70 o
  13   5  12        3.80       45.90     67.50 o
  -9   6  12     5070.78     4872.56    299.25 o
  -8   6  12      449.27      247.05     91.80 o
  -7   6  12    13870.23    13400.89    479.70 o
  -6   6  12     5975.90     5905.75    293.40 o
  -5   6  12     1707.11     1616.58    135.90 o
  -4   6  12    21800.34    21979.91    396.97 o
  -3   6  12     3658.45     3536.31    133.96 o
  -2   6  12     2072.47     2244.26    101.80 o
  -1   6  12      670.25      640.21     91.35 o
   0   6  12    18938.54    18685.84    315.58 o
   1   6  12     2989.61     3319.54     84.93 o
   2   6  12      645.44      650.25     53.99 o
   3   6  12      856.07      920.24     98.55 o
   4   6  12     4159.66     4067.07    196.65 o
   5   6  12     2069.22     1954.78    139.50 o
   6   6  12    14475.54    14357.59    413.55 o
   7   6  12     3062.38     3097.33    182.25 o
   8   6  12     4430.90     4253.82    219.15 o
   9   6  12     1236.09     1125.44    127.80 o
  10   6  12      262.50      367.65     89.10 o
  11   6  12     2746.84     2623.93    193.50 o
  12   6  12       24.52       34.20     52.65 o
  13   6  12      355.28      308.70     96.30 o
  14   6  12     1719.32     1565.99    184.50 o
  -8   7  12     2260.68     2374.63    215.55 o
  -7   7  12     9056.54     9568.73    412.20 o
  -6   7  12     2067.96     2300.38    184.95 o
  -5   7  12     3559.96     3373.59    147.64 o
  -4   7  12      308.41      326.61     55.72 o
  -3   7  12    11933.85    12003.42    272.53 o
  -2   7  12     2229.88     2261.90    105.61 o
  -1   7  12     2066.00     2013.73     96.33 o
   0   7  12      789.38      852.86     64.63 o
   1   7  12      779.48      915.08     63.19 o
   2   7  12     1924.84     1839.37     84.37 o
   3   7  12     2934.14     3153.45    115.39 o
   4   7  12      340.54      320.47     46.70 o
   5   7  12      444.36      390.49     52.45 o
   6   7  12     7227.23     7142.78    198.49 o
   7   7  12      745.47      772.15     73.34 o
   8   7  12     3653.37     3680.52    202.50 o
   9   7  12      309.82      270.90     75.60 o
  10   7  12     1176.18     1117.34    129.60 o
  11   7  12     1130.96     1168.23    102.80 o
  12   7  12       72.23       53.92     37.84 o
  13   7  12      113.08       13.50     61.20 o
  14   7  12      170.76      148.50     89.55 o
  -8   8  12      632.24      742.04    142.65 o
  -7   8  12       68.91      100.80     66.15 o
  -6   8  12     1139.70     1157.39    151.65 o
  -5   8  12      619.47      496.80    102.15 o
  -4   8  12     3561.41     3673.86    153.27 o
  -3   8  12        2.59       -5.98     40.72 o
  -2   8  12      136.70      144.52     47.02 o
  -1   8  12     4375.46     4354.07    239.17 o
   0   8  12     1249.62     1042.64    110.25 o
   1   8  12     4641.47     4731.02    143.45 o
   2   8  12    30805.02    30017.92    653.84 o
   3   8  12      131.15      176.01     37.04 o
   4   8  12     8385.03     8116.74    201.96 o
   5   8  12     7066.20     7265.99    195.81 o
   6   8  12    15202.33    15200.79    309.79 o
   7   8  12    15013.12    14639.32    457.87 o
   8   8  12       24.36       78.16     43.65 o
   9   8  12     4044.12     3873.58    157.16 o
  10   8  12     1432.01     1343.34    102.60 o
  11   8  12     1607.81     1593.49    135.90 o
  12   8  12      128.51       51.75     54.90 o
  13   8  12        0.56      -36.45     49.50 o
  14   8  12        0.23       -4.50     58.05 o
  -7   9  12    14005.79    14487.19    549.00 o
  -6   9  12     1433.87     1324.79    164.70 o
  -5   9  12      122.84      133.65     68.85 o
  -4   9  12     2341.63     2335.48    183.15 o
  -3   9  12     2750.68     2817.97    135.07 o
  -2   9  12     4021.64     3978.49    154.32 o
  -1   9  12    13445.97    13570.74    292.10 o
   0   9  12       26.58       35.78     26.56 o
   1   9  12       57.94       71.57     40.50 o
   2   9  12     1869.54     2058.73    147.60 o
   3   9  12    57357.14    57609.43    762.05 o
   4   9  12     2465.94     2548.71    112.79 o
   5   9  12       36.79      -14.00     24.11 o
   6   9  12    52694.39    53279.47    740.12 o
   7   9  12     5183.20     5412.03    177.39 o
   8   9  12       16.38       -0.32     27.20 o
   9   9  12     4013.09     4153.24    164.90 o
  10   9  12      395.18      366.61     81.90 o
  11   9  12     4520.13     4139.52    263.70 o
  12   9  12      379.23      284.85     90.90 o
  13   9  12      439.62      448.20    119.70 o
  14   9  12       27.89       -5.85     53.55 o
  -6  10  12      275.75      290.70     95.40 o
  -5  10  12     3238.20     3471.27    247.95 o
  -4  10  12      123.16      158.40     78.75 o
  -3  10  12     1415.92     1458.48    212.40 o
  -2  10  12     1700.63     1725.85    136.57 o
  -1  10  12     1399.52     1219.85     92.12 o
   0  10  12     2020.82     1937.65    106.42 o
   1  10  12     9533.91     9423.83    332.10 o
   2  10  12      795.63      720.89    101.25 o
   3  10  12    18678.49    19044.30    495.45 o
   4  10  12     8775.14     8755.10    392.62 o
   5  10  12     3967.92     4180.61    149.77 o
   6  10  12     1245.95     1349.43     91.90 o
   7  10  12     7035.39     7138.73    279.90 o
   8  10  12     2065.35     2118.65    113.78 o
   9  10  12        9.17        0.00     37.35 o
  10  10  12     2505.93     2496.13    198.00 o
  11  10  12      115.70      248.85     85.05 o
  12  10  12      217.72      175.50     76.50 o
  13  10  12      559.02      468.00    125.10 o
  -5  11  12     3994.12     4434.27    291.60 o
  -4  11  12      895.15     1076.39    155.70 o
  -3  11  12       14.04      -36.00     36.00 o
  -2  11  12      604.11      657.79     92.92 o
  -1  11  12      214.38      201.02     49.90 o
   0  11  12      405.90      511.60     87.30 o
   1  11  12       16.02       24.75     37.35 o
   2  11  12     6812.13     6962.35    283.50 o
   3  11  12       54.05      157.95     58.50 o
   4  11  12     1105.51     1124.63     84.82 o
   5  11  12    10347.37    10507.91    253.70 o
   6  11  12      823.90      753.24     73.92 o
   7  11  12       78.66       91.71     36.22 o
   8  11  12     4625.96     5108.81    274.05 o
   9  11  12      528.50      576.45    111.15 o
  10  11  12      253.96      240.30     80.10 o
  11  11  12      937.30     1004.84    147.60 o
  12  11  12      248.02      399.15    104.40 o
  13  11  12      170.37      247.95     83.70 o
  -4  12  12      405.67      300.15    100.80 o
  -3  12  12      748.14      901.79    143.55 o
  -2  12  12     3497.29     3922.62    253.35 o
  -1  12  12     2941.12     3160.76    154.57 o
   0  12  12      181.58      145.40     44.30 o
   1  12  12     2369.50     2660.83    181.35 o
   2  12  12     1159.65     1038.14    121.95 o
   3  12  12     3581.32     3797.07    209.70 o
   4  12  12     1011.33     1004.39    117.00 o
   5  12  12      116.22      153.13     57.60 o
   6  12  12      676.37      845.81     81.14 o
   7  12  12     2258.80     2586.13    190.35 o
   8  12  12     1270.73     1145.24    143.10 o
   9  12  12     9542.40    10164.07    422.10 o
  10  12  12     1593.07     1599.74    177.75 o
  11  12  12     1675.51     1812.59    194.40 o
  12  12  12     1418.67     1397.24    180.45 o
  13  12  12     2647.34     2649.13    232.65 o
  -3  13  12      579.00      418.50    109.80 o
  -2  13  12       22.39       45.90     63.45 o
  -1  13  12        0.29      124.65     63.45 o
   0  13  12    11073.19    10614.52    401.40 o
   1  13  12        4.45      -17.10     48.15 o
   2  13  12        1.43       10.35     47.25 o
   3  13  12     4553.30     5062.46    252.90 o
   4  13  12       85.94       28.80     46.35 o
   6  13  12     8073.17     8546.78    359.10 o
   7  13  12      437.04      436.05    103.50 o
   8  13  12     3488.29     3915.42    254.25 o
   9  13  12     2828.49     2904.28    224.55 o
  10  13  12     5147.55     5383.31    309.15 o
  11  13  12      785.53      633.60    133.20 o
  12  13  12       14.77       -1.35     49.50 o
   2  14  12     2616.27     2638.33    191.70 o
   3  14  12      709.41      648.44    114.30 o
   6  14  12      555.43      444.60     99.45 o
   7  14  12     4784.64     4920.71    286.65 o
   8  14  12     1503.58     1769.39    187.65 o
   9  14  12       54.80       54.90     53.55 o
  10  14  12       10.91       34.65     61.20 o
  11  14  12     1265.23     1157.39    174.60 o
   7  15  12     3355.94     3377.67    248.40 o
   8  15  12      397.59      526.50    122.85 o
   9  15  12     2681.75     2466.43    229.50 o
  10  15  12     1526.33     1556.09    194.85 o
   8  16  12      774.46      608.40    131.85 o
  -4 -10  13       43.95       79.20     69.30 o
  -3 -10  13      191.21      209.25     91.80 o
  -8  -9  13      443.94      557.10    123.75 o
  -7  -9  13    12419.68    12878.00    509.40 o
  -6  -9  13      153.16      277.20     95.40 o
  -5  -9  13     3374.83     3363.27    247.50 o
  -4  -9  13    19673.54    19440.30    633.60 o
  -3  -9  13      177.66      223.20     81.90 o
  -2  -9  13     2065.67     2604.58    217.80 o
  -1  -9  13     8087.92     8524.28    401.40 o
   0  -9  13     3165.51     2705.83    222.75 o
   1  -9  13       35.46       27.45     54.90 o
  -9  -8  13      674.70      628.65    126.45 o
  -8  -8  13     4059.46     3988.77    270.45 o
  -7  -8  13     3033.11     2797.18    223.65 o
  -6  -8  13        0.35       23.85     54.00 o
  -5  -8  13      304.65      296.55     92.25 o
  -4  -8  13     5249.06     5484.56    304.20 o
  -3  -8  13      141.02      290.25     90.45 o
  -2  -8  13     1331.66     1307.24    160.20 o
  -1  -8  13      204.02      346.50     98.55 o
   0  -8  13    14854.98    14816.13    522.90 o
   1  -8  13     2291.91     2154.13    203.40 o
   2  -8  13     6718.04     6786.85    353.70 o
   3  -8  13     4224.27     4070.22    275.40 o
 -10  -7  13        4.01       -0.90     41.40 o
  -9  -7  13        3.06      201.15     67.95 o
  -8  -7  13     3024.06     2655.43    213.75 o
  -7  -7  13      316.78      335.25     95.85 o
  -6  -7  13     7002.67     7219.29    344.70 o
  -5  -7  13       79.43       91.35     55.80 o
  -4  -7  13       44.78      121.05     63.00 o
  -3  -7  13      634.75      495.45    106.20 o
  -2  -7  13     3686.86     3482.97    229.95 o
  -1  -7  13     5596.00     4797.86    269.10 o
   0  -7  13      974.46      964.34    136.80 o
   1  -7  13     3354.47     3306.12    228.15 o
   2  -7  13     7303.99     8053.59    369.45 o
   3  -7  13        3.12      -47.70     47.70 o
   4  -7  13     3730.34     4195.77    259.65 o
   5  -7  13      577.82      634.95    126.45 o
 -11  -6  13      400.12      603.00    127.35 o
 -10  -6  13      361.44      411.75    108.00 o
  -9  -6  13     1091.94     1209.14    157.05 o
  -8  -6  13     1587.67     1558.79    173.25 o
  -7  -6  13      521.73      515.70    108.90 o
  -6  -6  13      309.53      267.30     83.70 o
  -5  -6  13     1434.58     1443.14    151.20 o
  -4  -6  13     8421.14     8000.04    343.80 o
  -3  -6  13     1030.93     1014.74    130.50 o
  -2  -6  13      378.99      399.60     92.70 o
  -1  -6  13     2292.71     2411.98    184.05 o
   0  -6  13     1317.26     1410.74    148.05 o
   1  -6  13     6904.59     7247.19    325.35 o
   2  -6  13     1746.43     1632.83    223.87 o
   3  -6  13      538.69      636.18     82.57 o
   4  -6  13      222.24      254.25     82.80 o
   5  -6  13       31.15       98.55     63.00 o
   6  -6  13      817.50      718.64    135.90 o
 -10  -5  13     4114.73     4277.67    275.85 o
  -9  -5  13        3.57       34.65     47.25 o
  -8  -5  13      375.88      341.10     89.10 o
  -7  -5  13      842.65      871.64    131.40 o
  -6  -5  13      102.44       47.70     47.25 o
  -5  -5  13     6010.51     5876.95    285.30 o
  -4  -5  13     7102.11     7201.29    313.65 o
  -3  -5  13     5065.10     5047.16    255.15 o
  -2  -5  13    18668.66    18143.86    524.70 o
  -1  -5  13     1770.53     1749.14    154.80 o
   0  -5  13    10995.41    11352.06    394.20 o
   1  -5  13     5969.21     5909.73    199.12 o
   2  -5  13     9285.08     9625.40    253.53 o
   3  -5  13    24521.09    24813.49    457.45 o
   4  -5  13     1031.64     1070.54    135.90 o
   5  -5  13      290.77      400.50     99.45 o
   6  -5  13     8834.13     9123.68    399.60 o
   7  -5  13      479.66      289.80     99.00 o
 -11  -4  13     1685.27     1506.59    179.10 o
 -10  -4  13     1865.94     2080.33    195.75 o
  -9  -4  13       27.89       89.55     58.50 o
  -8  -4  13      248.96      184.95     73.35 o
  -7  -4  13      762.75      863.99    123.75 o
  -6  -4  13     2780.00     2826.88    194.85 o
  -5  -4  13      973.40      980.09    121.50 o
  -4  -4  13     1328.78     1253.24    133.65 o
  -3  -4  13     2683.58     2550.58    174.15 o
  -2  -4  13      791.26      648.89     98.10 o
  -1  -4  13    11016.28    10887.79    243.23 o
   0  -4  13     3956.12     3880.55    318.60 o
   1  -4  13        6.09       59.69     29.25 o
   2  -4  13     5817.13     6221.54    189.30 o
   3  -4  13     6664.31     6897.37    316.57 o
   4  -4  13     2159.96     1950.28    167.40 o
   5  -4  13      710.15      737.99    121.05 o
   6  -4  13       33.60       95.85     62.10 o
   7  -4  13     9393.98     9480.08    414.00 o
   8  -4  13     1031.55      843.74    150.75 o
 -11  -3  13      632.28      841.49    141.75 o
 -10  -3  13       45.97       76.50     56.70 o
  -9  -3  13     6713.30     6475.45    323.10 o
  -8  -3  13      608.97      554.85    108.00 o
  -7  -3  13     1815.83     1977.73    165.60 o
  -6  -3  13     2644.38     2361.13    174.15 o
  -5  -3  13     3339.64     3397.92    202.50 o
  -4  -3  13     5076.98     4725.86    234.90 o
  -3  -3  13      263.55      214.20     63.90 o
  -2  -3  13      981.83     1071.41     73.42 o
  -1  -3  13       70.94       63.61     53.10 o
   0  -3  13     1649.50     1779.76    103.50 o
   1  -3  13    29269.64    28893.48    459.97 o
   2  -3  13     4938.83     4915.46    160.04 o
   3  -3  13      811.83      850.70     75.66 o
   4  -3  13      451.32      425.70     90.45 o
   5  -3  13     1301.23     1324.79    146.25 o
   6  -3  13      575.63      484.65    104.40 o
   7  -3  13     2699.94     2593.33    205.20 o
   8  -3  13      528.81      559.35    120.60 o
   9  -3  13     2381.78     2596.48    234.00 o
 -11  -2  13     3061.08     3385.32    245.70 o
 -10  -2  13     1131.82     1109.69    148.05 o
  -9  -2  13     7672.38     8147.64    361.80 o
  -8  -2  13        0.39      -13.50     33.75 o
  -7  -2  13    10987.70    11129.31    404.10 o
  -6  -2  13     3112.98     3115.33    197.10 o
  -5  -2  13        4.24       35.10     34.65 o
  -4  -2  13     1467.39     1510.02     81.69 o
  -3  -2  13     9941.41     9540.71    212.86 o
  -1  -2  13      150.12      171.21     37.45 o
   0  -2  13       80.47      111.86     33.22 o
   1  -2  13     5627.79     5343.26    159.26 o
   2  -2  13      261.33      221.45     42.75 o
   3  -2  13     5085.82     4991.66    158.43 o
   4  -2  13     6331.21     6499.30    281.70 o
   5  -2  13      655.96      753.29    116.10 o
   6  -2  13      328.20      309.15     83.25 o
   7  -2  13       24.56       29.25     44.55 o
   8  -2  13     7781.25     8776.28    392.40 o
   9  -2  13      449.01      409.50    108.90 o
  10  -2  13        9.43       -6.75     48.60 o
 -11  -1  13     6528.26     6511.45    342.45 o
 -10  -1  13    10991.64    10817.47    436.95 o
  -9  -1  13     6815.82     7065.39    334.80 o
  -8  -1  13    12998.30    13451.30    463.50 o
  -7  -1  13    15176.61    14983.08    477.45 o
  -6  -1  13    12396.03    12333.50    409.05 o
  -5  -1  13     3220.39     4023.40    728.09 o
  -4  -1  13     1942.60     1887.07     88.86 o
  -3  -1  13     5896.87     5900.80    245.25 o
  -2  -1  13     3726.90     3891.47    127.94 o
  -1  -1  13      473.71      360.35     65.92 o
   0  -1  13     1707.92     1912.59    164.92 o
   1  -1  13       15.33       31.58     24.79 o
   2  -1  13    29920.05    29347.37    446.50 o
   3  -1  13        0.36       17.04     22.27 o
   4  -1  13     6738.81     6366.10    270.45 o
   5  -1  13    52974.54    52149.64   1051.19 o
   6  -1  13     2103.18     2159.98    171.00 o
   7  -1  13        6.14       -0.45     39.60 o
   8  -1  13     6853.21     6955.60    337.05 o
   9  -1  13     4894.93     6001.15    326.25 o
  10  -1  13     1265.32     1144.34    171.45 o
  11  -1  13     1758.67     2068.18    221.85 o
 -11   0  13       98.19      124.65     67.05 o
 -10   0  13       35.88       52.20     55.80 o
  -9   0  13     4727.27     4838.36    274.50 o
  -8   0  13      338.77      358.20     96.30 o
  -5   0  13     2594.54     2487.66    110.70 o
  -4   0  13       18.28       27.22     23.54 o
  -3   0  13     6768.77     6692.45    171.88 o
  -2   0  13     2242.38     2250.58    110.92 o
  -1   0  13    11679.00    11728.48    235.30 o
   0   0  13    18250.46    17616.25    341.10 o
   1   0  13    10630.15    10474.85    218.57 o
   2   0  13     3512.64     3686.95    127.57 o
   3   0  13      323.07      344.25     72.45 o
   4   0  13    21568.23    20914.04    532.80 o
   5   0  13      248.65      224.10     67.50 o
   6   0  13     3197.73     3035.68    196.20 o
   7   0  13     3204.38     3323.67    215.10 o
   8   0  13     2834.91     3019.48    215.10 o
   9   0  13    10648.66    10991.61    440.10 o
  10   0  13      461.39      634.05    134.10 o
  11   0  13     8254.65     8629.58    417.60 o
 -11   1  13     4283.77     3991.92    269.10 o
 -10   1  13     2378.86     2665.33    212.40 o
  -9   1  13      657.98      643.95    121.95 o
  -8   1  13       83.80       98.10     58.05 o
  -7   1  13    11998.15    11967.56    272.08 o
  -6   1  13     2530.48     2625.15    114.87 o
  -5   1  13     1984.98     2018.82     98.67 o
  -4   1  13     3344.15     3234.00    121.27 o
  -3   1  13      284.37      277.85     42.01 o
  -2   1  13     4933.54     4940.56    143.49 o
  -1   1  13     2215.17     2316.89    110.25 o
   0   1  13    13463.78    13772.99    254.27 o
   1   1  13      475.73      449.46     64.57 o
   2   1  13     3460.62     3478.72    112.42 o
   3   1  13    18192.06    17630.41    463.95 o
   4   1  13     7746.53     7842.99    292.50 o
   5   1  13      203.52      223.20     64.35 o
   6   1  13      285.57      264.15     71.55 o
   7   1  13        7.67       19.35     40.50 o
   8   1  13    16244.71    15858.78    508.50 o
   9   1  13     1033.89     1106.54    148.50 o
  10   1  13     3224.46     3260.67    237.15 o
  11   1  13     2225.88     2370.58    224.55 o
  12   1  13        0.01       36.00     73.80 o
 -11   2  13      709.25      750.59    135.00 o
 -10   2  13    18339.75    16817.72    579.15 o
  -9   2  13     1449.69     1330.64    156.15 o
  -8   2  13     5715.16     5954.80    298.80 o
  -7   2  13     7529.38     7241.91    234.22 o
  -6   2  13      404.44      528.48     62.27 o
  -5   2  13    10271.75    10462.12    239.73 o
  -4   2  13      888.11      870.46     92.70 o
  -3   2  13       49.14      121.06     35.77 o
  -2   2  13      255.78      344.25     64.80 o
  -1   2  13     6438.84     6235.66    324.90 o
   0   2  13    13065.29    12852.55    241.34 o
   1   2  13    13028.51    13418.34    244.04 o
   2   2  13     5009.15     5215.34    134.18 o
   3   2  13     7221.34     7064.50    265.95 o
   4   2  13     5183.30     5326.61    236.25 o
   5   2  13     1352.38     1320.74    126.90 o
   6   2  13     1651.15     1430.09    135.00 o
   7   2  13      742.51      748.34    114.75 o
   8   2  13     1218.72     1350.89    148.05 o
   9   2  13      507.14      459.00    103.50 o
  10   2  13      791.72      821.69    137.70 o
  11   2  13      495.28      634.95    132.75 o
  12   2  13      372.69      447.30    126.00 o
 -10   3  13     3893.27     3610.32    253.80 o
  -9   3  13      421.86      290.25     93.15 o
  -8   3  13    14935.90    15194.13    512.55 o
  -7   3  13     1049.44      896.18     81.64 o
  -6   3  13      795.58      762.21     72.75 o
  -5   3  13     6119.07     6240.52    183.49 o
  -4   3  13    11232.40    11651.99    252.85 o
  -3   3  13    10769.25    10592.76    230.99 o
  -2   3  13      124.67      175.56     37.57 o
  -1   3  13    33601.17    33627.70    477.18 o
   0   3  13     8068.00     8066.87    180.45 o
   1   3  13     4971.15     4831.48    129.96 o
   2   3  13    12107.47    12059.01    355.05 o
   3   3  13     6510.90     6922.30    263.25 o
   4   3  13     4164.98     3954.57    198.90 o
   5   3  13     4344.66     4444.62    217.80 o
   6   3  13     3544.08     3412.32    198.00 o
   7   3  13     1549.66     1385.54    139.50 o
   8   3  13        9.66       36.45     45.90 o
   9   3  13     2510.37     2331.43    184.95 o
  10   3  13      464.75      499.50    112.05 o
  11   3  13     1234.58     1253.69    160.65 o
  12   3  13    14201.33    14716.24    537.75 o
 -10   4  13       22.89      -46.35     56.70 o
  -9   4  13     3835.22     4193.52    270.45 o
  -8   4  13      156.35      150.30     70.65 o
  -7   4  13       41.29       42.30     44.55 o
  -6   4  13       52.82       73.61     33.05 o
  -5   4  13     1224.19     1149.76     85.25 o
  -4   4  13      117.79      165.13     39.77 o
  -3   4  13       28.38       72.47     28.76 o
  -2   4  13      357.23      312.68     45.49 o
  -1   4  13     2399.21     2426.76     99.66 o
   0   4  13      686.60      623.38     84.60 o
   1   4  13      199.77      225.77     33.62 o
   2   4  13      141.01      213.30     58.05 o
   3   4  13      769.24      825.74     96.75 o
   4   4  13     1329.78     1173.14    116.55 o
   5   4  13      335.74      298.80     72.90 o
   6   4  13    23104.93    22716.72    570.15 o
   7   4  13    19062.25    18196.96    508.95 o
   8   4  13     8446.35     8030.64    324.45 o
   9   4  13      146.01      236.70     75.15 o
  10   4  13     1511.46     1530.44    161.10 o
  11   4  13     5259.09     5101.16    287.55 o
  12   4  13     1369.90     1399.94    172.80 o
  13   4  13       89.11      108.00     81.00 o
  -9   5  13      330.75      321.30     95.85 o
  -8   5  13    10095.68     9841.87    416.25 o
  -7   5  13     8359.21     8484.68    365.85 o
  -6   5  13      213.38      180.45     45.87 o
  -5   5  13    17263.48    17227.37    613.34 o
  -4   5  13    14195.42    14569.16    302.67 o
  -3   5  13    12318.51    12138.80    309.37 o
  -2   5  13      228.60      244.06     41.82 o
  -1   5  13      912.38     1030.54     69.82 o
   0   5  13    35818.38    35965.94    502.89 o
   1   5  13     3411.78     3360.31    107.86 o
   2   5  13     2405.16     2402.53    148.95 o
   3   5  13     1190.07      956.24    103.95 o
   4   5  13     1102.47     1008.44    108.00 o
   5   5  13      280.85      315.00     74.70 o
   6   5  13     6274.36     5660.51    251.10 o
   7   5  13    11545.30    10861.56    369.90 o
   8   5  13     5547.94     5367.11    261.00 o
   9   5  13     2484.75     2609.08    186.30 o
  10   5  13    13845.27    13021.55    449.55 o
  11   5  13     7964.91     7897.44    355.50 o
  12   5  13      823.77      711.44    127.35 o
  13   5  13      431.20      545.40    120.60 o
  -9   6  13     1597.04     1705.94    197.55 o
  -8   6  13    14117.56    13692.94    512.55 o
  -7   6  13      663.70      589.95    118.80 o
  -6   6  13       10.63       49.49     31.38 o
  -5   6  13     1138.73     1230.44    132.07 o
  -4   6  13      767.10      827.41    103.05 o
  -3   6  13    16166.20    16311.51    321.04 o
  -2   6  13     3009.10     2995.94    119.49 o
  -1   6  13     4567.52     4660.47    144.18 o
   0   6  13     5234.45     5008.91    144.16 o
   1   6  13      136.22      176.11     34.46 o
   2   6  13     8967.82     9086.32    203.40 o
   3   6  13      664.27      842.39     99.45 o
   4   6  13       82.51       76.95     43.20 o
   5   6  13    13483.95    13118.30    395.55 o
   6   6  13      827.50     1080.44    117.90 o
   7   6  13      389.40      400.05     85.50 o
   8   6  13      633.55      551.25     96.30 o
   9   6  13      654.18      536.40    100.80 o
  10   6  13      212.84      272.70     82.35 o
  11   6  13       13.30        8.10     47.25 o
  12   6  13      381.23      301.50     95.85 o
  13   6  13      613.44      574.20    124.20 o
  -8   7  13       22.01       40.95     49.50 o
  -7   7  13     5585.54     5809.00    313.65 o
  -6   7  13       98.86      100.35     62.55 o
  -5   7  13      653.78      770.43     82.58 o
  -4   7  13       31.36        9.09     33.75 o
  -3   7  13      284.88      377.79     56.79 o
  -2   7  13        7.41       30.89     25.44 o
  -1   7  13    11782.22    11397.23    248.07 o
   0   7  13      885.50     1007.03     99.90 o
   1   7  13     3837.68     4021.62    199.80 o
   2   7  13    13356.16    13188.50    386.10 o
   3   7  13     1954.83     2093.53    131.17 o
   4   7  13       17.98       42.83     25.56 o
   5   7  13     5143.96     5190.39    164.65 o
   6   7  13     2046.24     1965.63    105.48 o
   7   7  13     2903.56     3123.88    186.30 o
   8   7  13      529.65      486.90     91.35 o
   9   7  13     5593.41     5091.26    252.45 o
  10   7  13        2.72       -0.90     42.30 o
  11   7  13     9666.17     9978.67    387.90 o
  12   7  13      493.87      483.30    108.45 o
  13   7  13     3235.97     3157.85    198.00 o
  -7   8  13        7.68       13.50     43.65 o
  -6   8  13       12.47       83.25     61.20 o
  -5   8  13     1057.68     1013.39    135.45 o
  -4   8  13      491.40      484.78    108.90 o
  -3   8  13      188.34      250.50     54.22 o
  -2   8  13     8888.29     8975.35    232.20 o
  -1   8  13      726.25      791.22     98.77 o
   0   8  13      515.06      530.12     58.15 o
   1   8  13     2171.06     2071.78    149.40 o
   2   8  13     7098.12     7307.49    279.45 o
   3   8  13    13264.52    13468.02    271.94 o
   4   8  13     1003.59      927.47     72.80 o
   5   8  13      190.52      169.31     43.39 o
   6   8  13       96.60       96.19     34.84 o
   7   8  13     2431.04     2401.46    119.93 o
   8   8  13      365.42      362.77     74.47 o
   9   8  13     2427.78     2345.58    125.29 o
  10   8  13      590.59      593.36     81.67 o
[truncated: 141,908 more chars]
